# Supplementary material for: Systematic Analysis of a Novel Human Renal Glomerulus-Enriched Gene Expression Dataset
Source: PLoS One. 2010 Jul 12;5(7):e11545. doi: 10.1371/journal.pone.0011545 (PMC2902524; doi:10.1371/journal.pone.0011545)
Supplement: Table S3 — Comparison of the 5 different approaches. 1 indicates the presence of the gene, 0 indicates the absence of the gene in the respective dataset. Sum: indicates in how many of the databases the respective gene is found. (0.24 MB XLS) [file pone.0011545.s004.xls]

## Sheet: Tabelle1
Table S3
Entrez Gene	Gene Symbol	Gene Name	SAGE human Nyström BMC Nephrology 2009	plasmid cDNA cloning human Cuellar, Yamamoto Nephrology 2009	SAGE Profiling human Chabardes-Garonne, PNAS 2003	Stanford array profiling human Higgins et al Mol Biol Cell 2004	REGGED	Sum	Cell type	Reference
1028	CDKN1C	Cyclin-dependent kinase inhibitor 1C (p57, Kip2)	1	1	1	1	1	5	podocyte	[1]
51705	EMCN	Endomucin	1	1	1	1	1	5	endothelial	[1]
3488	IGFBP5	Insulin-like growth factor binding protein 5	1	1	1	1	1	5	mesangial	[1]
6678	SPARC	Secreted protein, acidic, cysteine-rich (osteonectin)	1	1	1	1	1	5	glomerular	[1]
5800	PTPRO	Protein tyrosine phosphatase, receptor type, O	1	1	1	1	1	5	podocyte	[2]
5327	PLAT	Plasminogen activator, tissue	1	1	1	1	1	5
51232	CRIM1	*Cysteine rich transmembrane BMP regulator 1 (chordin-like) +/- match	1	1	1	0	1	4	glomerular	[1]
1490	CTGF	Connective tissue growth factor	1	1	1	0	1	4	glomerular	[1]
5420	PODXL	Podocalyxin-like	1	1	1	0	1	4	podocyte	[1]
8611	PPAP2A	Phosphatidic acid phosphatase type 2A	1	1	1	0	1	4	mesangial	[1]
11346	SYNPO	Synaptopodin	1	1	1	0	1	4	podocyte	[1]
7422	VEGFA	Vascular endothelial growth factor A	1	1	1	0	1	4	glomerular	[1]
4311	MME	Membrane metallo-endopeptidase	1	1	1	0	1	4	podocyte	[3]
23022	PALLD	Palladin, cytoskeletal associated protein	1	1	1	0	1	4	podocyte	[1,2]
199	AIF1	Allograft inflammatory factor 1	1	0	1	1	1	4
79625	C4orf31	Chromosome 4 open reading frame 31	1	0	1	1	1	4
1116	CHI3L1	Chitinase 3-like 1 (cartilage glycoprotein-39)	1	0	1	1	1	4
1393	CRHBP	Corticotropin releasing hormone binding protein	1	1	0	1	1	4
1634	DCN	*Decorin	1	1	1	0	1	4
8547	FCN3	Ficolin (collagen/fibrinogen domain containing) 3 (Hakata antigen)	1	0	1	1	1	4
2296	FOXC1	Forkhead box C1	1	1	1	0	1	4
5654	HTRA1	HtrA serine peptidase 1	1	1	1	0	1	4
3485	IGFBP2	Insulin-like growth factor binding protein 2, 36kDa	1	1	1	0	1	4
9173	IL1RL1	Interleukin 1 receptor-like 1	1	0	1	1	1	4
26577	PCOLCE2	Procollagen C-endopeptidase enhancer 2	1	0	1	1	1	4
10631	POSTN	periostin, osteoblast specific factor	0	1	1	1	1	4
8613	PPAP2B	Phosphatidic acid phosphatase type 2B	1	1	1	1	0	4
9806	SPOCK2	sparc/osteonectin, cwcv and kazal-like domains	1	0	1	1	1	4
7048	TGFBR2	transforming growth factor, beta receptor II (70/80kDa)	0	1	1	1	1	4
7139	TNNT2	Troponin T type 2 (cardiac)	1	0	1	1	1	4
64429	ZDHHC6	Zinc finger, DHHC-type containing 6	1	0	1	1	1	4
81	ACTN4	Actinin, alpha 4	1	0	1	1	0	3	podocyte	[1]
4059	BCAM	*Basal cell adhesion molecule (Lutheran blood group)	1	0	1	0	1	3	glomerular	[1]
1285	COL4A3	Collagen, type IV, alpha 3 (Goodpasture antigen)	1	1	0	0	1	3	glomerular	[1]
2022	ENG	endoglin (Osler-Rendu-Weber syndrome 1)	0	1	1	1	0	3	glomerular	[1]
2702	GJA5	Gap junction protein, alpha 5, 40kDa	1	0	1	1	0	3	glomerular	[1]
3675	ITGA3	Integrin, alpha 3 (antigen CD49C, alpha 3 subunit of VLA-3 receptor)	1	0	1	0	1	3	glomerular	[1]
3913	LAMB2	Laminin, beta 2 (laminin S)	1	0	1	0	1	3	glomerular	[1]
9079	LDB2	LIM domain binding 2	1	0	0	1	1	3	mesangial	[1]
9863	MAGI2	Membrane associated guanylate kinase, WW and PDZ domain containing 2	1	0	0	1	1	3	glomerular	[1]
4868	NPHS1	Nephrosis 1, congenital, Finnish type (nephrin)	1	1	0	0	1	3	podocyte	[1]
7827	NPHS2	nephrosis 2, idiopathic, steroid-resistant (podocin)	0	1	1	0	1	3	podocyte	[1]
9351	SLC9A3R2	Solute carrier family 9 (sodium/hydrogen exchanger), member 3 regulator 2	1	1	1	0	0	3	glomerular	[1]
4091	SMAD6	SMAD family member 6	1	0	0	1	1	3	glomerular	[1]
7010	TEK	TEK tyrosine kinase, endothelial (venous malformations, multiple cutaneous and mucosal)	1	0	0	1	1	3	endothelial	[1]
7078	TIMP3	TIMP metallopeptidase inhibitor 3	0	1	1	0	1	3	podocyte	[1]
7490	WT1	Wilms tumor 1	1	0	1	0	1	3	podocyte	[1]
22925	PLA2R1	Phospholipase A2 receptor 1, 180kDa	1	0	0	1	1	3	glomerular	[4]
10763	NES	Nestin	1	0	0	1	1	3	podocyte	[5]
51196	PLCE1	Phospholipase C, epsilon 1	1	0	0	1	1	3	podocyte	[6]
2195	FAT	FAT tumor suppressor homolog 1 (Drosophila)	1	0	1	0	1	3	podocyte	[7]
187	AGTRL1	angiotensin II receptor-like 1	0	0	1	1	1	3
302	ANXA2	Annexin A2	1	0	1	0	1	3
347	APOD	Apolipoprotein D	1	0	1	0	1	3
57194	ATP10A	ATPase, class V, type 10A	1	0	0	1	1	3
567	B2M	Beta-2-microglobulin	1	1	1	0	0	3
633	BGN	Biglycan	1	0	1	0	1	3
684	BST2	Bone marrow stromal cell antigen 2	1	1	0	0	1	3
715	C1R	Complement component 1, r subcomponent	1	0	1	0	1	3
972	CD74	Hypothetical protein LOC100129792	1	1	0	0	1	3
975	CD81	CD81 molecule	1	1	0	0	1	3
8556	CDC14A	CDC14 cell division cycle 14 homolog A (S. cerevisiae)	1	0	0	1	1	3
10602	CDC42EP3	CDC42 effector protein (Rho GTPase binding) 3	1	0	1	0	1	3
7123	CLEC3B	Exosome component 7	1	1	1	0	0	3
53405	CLIC5	Chloride intracellular channel 5	1	0	0	1	1	3
1465	CSRP1	Cysteine and glycine-rich protein 1	1	0	1	0	1	3
1901	EDG1	endothelial differentiation, sphingolipid G-protein-coupled receptor, 1	0	0	1	1	1	3
51162	EGFL7	EGF-like-domain, multiple 7	1	1	1	0	0	3
2152	F3	Coagulation factor III (thromboplastin, tissue factor)	1	1	0	0	1	3
79567	FAM65A	Family with sequence similarity 65, member A	1	0	1	0	1	3
2246	FGF1	Fibroblast growth factor 1 (acidic)	1	0	1	0	1	3
474344	GIMAP6	GTPase, IMAP family member 6	1	0	0	1	1	3
2791	GNG11	guanine nucleotide binding protein (G protein), gamma 11	0	0	1	1	1	3
3133	HLA-E	major histocompatibility complex, class I, E	0	1	1	0	1	3
3397	ID1	Inhibitor of DNA binding 1, dominant negative helix-loop-helix protein	1	1	1	0	0	3
8519	IFITM1	interferon induced transmembrane protein 1 (9-27)	0	1	1	0	1	3
10410	IFITM3	Interferon induced transmembrane protein 3 (1-8U)	1	0	1	0	1	3
3490	IGFBP7	Insulin-like growth factor binding protein 7	1	1	1	0	0	3
3956	LGALS1	lectin, galactoside-binding, soluble, 1	0	1	1	0	1	3
4005	LMO2	LIM domain only 2 (rhombotin-like 1)	1	0	0	1	1	3
10398	MYL9	Myosin, light chain 9, regulatory	1	0	1	0	1	3
4643	MYO1E	Myosin IE	1	0	1	0	1	3
57447	NDRG2	NDRG family member 2	1	0	1	0	1	3
23114	NFASC	Neurofascin homolog (chicken)	1	0	0	1	1	3
64236	PDLIM2	PDZ and LIM domain 2 (mystique)	1	0	1	0	1	3
56937	PMEPA1	Prostate transmembrane protein, androgen induced 1	1	0	0	1	1	3
5730	PTGDS	Prostaglandin D2 synthase 21kDa (brain)	1	0	1	0	1	3
5819	PVRL2	Poliovirus receptor-related 2 (herpesvirus entry mediator B)	1	0	1	0	1	3
10266	RAMP2	Receptor (G protein-coupled) activity modifying protein 2	1	0	0	1	1	3
10268	RAMP3	Receptor (G protein-coupled) activity modifying protein 3	1	0	0	1	1	3
6695	SPOCK1	sparc/osteonectin, cwcv and kazal-like domains proteoglycan (testican) 1	0	0	1	1	1	3
23380	SRGAP2	SLIT-ROBO Rho GTPase activating protein 2	1	0	0	1	1	3
23371	TENC1	Tensin like C1 domain containing phosphatase (tensin 2)	1	0	1	0	1	3
7114	TMSB4X	Thymosin beta 4, X-linked	1	1	1	0	0	3
7135	TNNI1	Troponin I type 1 (skeletal, slow)	1	0	1	0	1	3
7169	TPM2	Tropomyosin 2 (beta)	1	0	1	0	1	3
51673	TPPP3	Tubulin polymerization-promoting protein family member 3	1	0	0	1	1	3
7301	TYRO3	TYRO3 protein tyrosine kinase	1	0	0	1	1	3
375790	AGRN	Agrin	1	0	0	0	1	2	glomerular	[1]
655	BMP7	Bone morphogenetic protein 7	1	0	0	0	1	2	glomerular	[1]
947	CD34	CD34 molecule	1	1	0	0	0	2	mesangial	[1]
7122	CLDN5	Claudin 5 (transmembrane protein deleted in velocardiofacial syndrome)	1	0	0	0	1	2	endothelial	[1]
1378	CR1	Complement component (3b/4b) receptor 1 (Knops blood group)	1	0	0	0	1	2	podocyte	[8]
30845	EHD3	EH-domain containing 3	0	0	0	1	1	2	endothelial	[9]
23109	DDN	Dendrin	1	0	0	0	1	2	podocyte	[2]
56920	SEMA3G	Sema domain, immunoglobulin domain (Ig), short basic domain, secreted, (semaphorin) 3G	1	0	0	0	1	2	podocyte	[1,2]
6376	CX3CL1	Chemokine (C-X3-C motif) ligand 1	1	0	1	0	0	2	glomerular	[1]
1605	DAG1	Dystroglycan 1 (dystrophin-associated glycoprotein 1)	1	0	0	0	1	2	podocyte	[1]
2028	ENPEP	Glutamyl aminopeptidase (aminopeptidase A)	1	0	1	0	0	2	glomerular	[1]
2034	EPAS1	Endothelial PAS domain protein 1	1	0	0	1	0	2	glomerular	[1]
2697	GJA1	gap junction protein, alpha 1, 43kDa	0	0	1	0	1	2	glomerular	[1]
3384	ICAM2	Intercellular adhesion molecule 2	1	0	0	0	1	2	endothelial	[1]
3685	ITGAV	Integrin, alpha V (vitronectin receptor, alpha polypeptide, antigen CD51)	1	0	0	0	1	2	glomerular	[1]
3688	ITGB1	integrin, beta 1 (fibronectin receptor, beta polypeptide, antigen CD29 includes MDF2, MSK12)	0	1	1	0	0	2	glomerular	[1]
3693	ITGB5	Integrin, beta 5	1	0	0	0	1	2	podocyte	[1]
9935	MAFB	v-maf musculoaponeurotic fibrosarcoma oncogene homolog B (avian)	0	0	1	0	1	2	podocyte	[1]
5175	PECAM1	Platelet/endothelial cell adhesion molecule (CD31 antigen)	1	0	0	0	1	2	glomerular	[1]
5745	PTHR1	Parathyroid hormone receptor 1	1	1	0	0	0	2	glomerular	[1]
29970	SCHIP1	Schwannomin interacting protein 1	1	0	0	0	1	2	podocyte	[1]
6943	TCF21	transcription factor 21	0	0	1	0	1	2	podocyte	[1]
7082	TJP1	Tight junction protein 1 (zona occludens 1)	1	0	0	0	1	2	podocyte	[1]
7431	VIM	vimentin	0	0	1	0	1	2	glomerular	[1]
64759	TNS3	Tensin 3	1	0	0	0	1	2	mesangial	[10]
2	A2M	alpha-2-macroglobulin	0	1	1	0	0	2
56999	ADAMTS9	ADAM metallopeptidase with thrombospondin type 1 motif, 9	1	0	0	1	0	2
134	ADORA1	Adenosine A1 receptor	1	0	0	0	1	2
79026	AHNAK	AHNAK nucleoprotein (desmoyokin)	0	0	1	0	1	2
259173	ALS2CL	ALS2 C-terminal like	1	0	0	1	0	2
347902	AMIGO2	Adhesion molecule with Ig-like domain 2	1	0	0	0	1	2
301	ANXA1	annexin A1	0	0	1	0	1	2
333	APLP1	Amyloid beta (A4) precursor-like protein 1	1	0	0	1	0	2
79822	ARHGAP28	Rho GTPase activating protein 28	0	0	0	1	1	2
23365	ARHGEF12	Rho guanine nucleotide exchange factor (GEF) 12	1	0	0	0	1	2
10396	ATP8A1	ATPase, aminophospholipid transporter (APLT), Class I, type 8A, member 1	0	0	0	1	1	2
60468	BACH2	BTB and CNC homology 1, basic leucine zipper transcription factor 2	0	0	1	0	1	2
8412	BCAR3	Breast cancer anti-estrogen resistance 3	1	0	1	0	0	2
56271	BEX4	BEX family member 4	1	0	0	0	1	2
716	C1S	complement component 1, s subcomponent	0	0	1	0	1	2
805	CALM2	Calmodulin 2 (phosphorylase kinase, delta)	1	1	0	0	0	2
55297	CCDC91	Coiled-coil domain containing 91	1	0	0	0	1	2
9936	CD302	CD302 molecule	0	1	0	0	1	2
1107	CHD3	Chromodomain helicase DNA binding protein 3	1	0	0	0	1	2
1153	CIRBP	Cold inducible RNA binding protein	1	1	0	0	0	2
8418	CMAH	Cytidine monophosphate-N-acetylneuraminic acid hydroxylase (CMP-N-acetylneuraminate monooxygenase) pseudogene	1	0	0	0	1	2
1281	COL3A1	collagen, type III, alpha 1	0	1	0	0	1	2
1286	COL4A4	Collagen, type IV, alpha 4	1	0	0	0	1	2
78987	CRELD1	Cysteine-rich with EGF-like domains 1	1	0	0	0	1	2
1397	CRIP2	cysteine-rich protein 2	0	1	0	0	1	2
1602	DACH1	Dachshund homolog 1 (Drosophila)	1	0	0	1	0	2
1760	DMPK	Dystrophia myotonica-protein kinase	1	1	0	0	0	2
23348	DOCK9	dedicator of cytokinesis 9	0	0	0	1	1	2
1804	DPP6	Dipeptidyl-peptidase 6	1	0	0	0	1	2
30008	EFEMP2	EGF-containing fibulin-like extracellular matrix protein 2	1	0	0	0	1	2
30846	EHD2	EH-domain containing 2	1	0	0	0	1	2
23741	EID1	CREBBP/EP300 inhibitory protein 1 ; EP300 interacting inhibitor of differentiation 1 EID1	0	1	1	0	0	2
2114	ETS2	v-ets erythroblastosis virus E26 oncogene homolog 2 (avian)	0	1	0	0	1	2
9917	FAM20B	Major histocompatibility complex, class I, B	1	0	0	0	1	2
9780	FAM38A	Family with sequence similarity 38, member A	1	0	0	0	1	2
2273	FHL1	four and a half LIM domains 1	0	0	1	0	1	2
55652	FLJ20489	Hypothetical protein FLJ20489	1	0	0	0	1	2
23767	FLRT3	Fibronectin leucine rich transmembrane protein 3	1	0	0	0	1	2
10129	FRY	Furry homolog (Drosophila)	1	0	0	0	1	2
9846	GAB2	GRB2-associated binding protein 2	1	0	0	0	1	2
2619	GAS1	Growth arrest-specific 1	1	0	0	0	1	2
2701	GJA4	Gap junction protein, alpha 4, 37kDa	1	0	0	0	1	2
2762	GMDS	GDP-mannose 4,6-dehydratase	1	0	0	0	1	2
27333	GOLIM4	Golgi integral membrane protein 4	1	0	0	0	1	2
3087	HHEX	hematopoietically expressed homeobox	0	0	0	1	1	2
3107	HLA-C	Major histocompatibility complex, class I, C	1	1	0	0	0	2
3429	IFI27	interferon, alpha-inducible protein 27	0	1	0	0	1	2
3598	IL13RA2	Interleukin 13 receptor, alpha 2	1	0	0	0	1	2
3572	IL6ST	Interleukin 6 signal transducer (gp130, oncostatin M receptor)	1	0	0	1	0	2
10788	IQGAP2	IQ motif containing GTPase activating protein 2	1	0	0	0	1	2
80760	ITIH5	Inter-alpha (globulin) inhibitor H5	1	0	0	0	1	2
9445	ITM2B	Integral membrane protein 2B	1	1	0	0	0	2
9920	KBTBD11	Kelch repeat and BTB (POZ) domain containing 11	1	0	0	0	1	2
5653	KLK6	kallikrein-related peptidase 6	0	0	0	1	1	2
5650	KLK7	Kallikrein-related peptidase 7	1	0	0	0	1	2
9215	LARGE	Like-glycosyltransferase	1	0	0	0	1	2
81606	LBH	Limb bud and heart development homolog (mouse)	1	0	0	0	1	2
55214	LEPREL1	Leprecan-like 1	1	0	0	0	1	2
653464	LOC653464	similar to SLIT-ROBO Rho GTPase-activating protein 2 (srGAP2) (Formin-bindi	0	0	1	1	0	2
79442	LRRC2	Leucine rich repeat containing 2	1	0	0	0	1	2
4069	LYZ	lysozyme (renal amyloidosis)	0	0	1	0	1	2
4123	MAN2C1	Mannosidase, alpha, class 2C, member 1	1	0	1	0	0	2
84856	MGC16291	Hypothetical protein MGC16291	1	0	0	1	0	2
4256	MGP	matrix Gla protein	0	1	1	0	0	2
64398	MPP5	membrane protein, palmitoylated 5 (MAGUK p55 subfamily member 5)	0	0	1	0	1	2
219928	MRGPRF	MAS-related GPR, member F	1	0	1	0	0	2
9788	MTSS1	metastasis suppressor 1	0	1	0	1	0	2
54587	MXRA8	Matrix-remodelling associated 8	1	0	0	0	1	2
4642	MYO1D	Myosin ID	1	0	0	0	1	2
4664	NAB1	NGFI-A binding protein 1 (EGR1 binding protein 1)	1	0	0	0	1	2
10529	NEBL	Nebulette	1	0	0	0	1	2
4739	NEDD9	Neural precursor cell expressed, developmentally down-regulated 9	1	0	0	0	1	2
115677	NOSTRIN	nitric oxide synthase trafficker	0	0	1	1	0	2
56654	NPDC1	Neural proliferation, differentiation and control, 1	1	0	0	0	1	2
255743	NPNT	Nephronectin	1	0	1	0	0	2
4881	NPR1	Natriuretic peptide receptor A/guanylate cyclase A (atrionatriuretic peptide receptor A)	1	0	0	0	1	2
1728	NQO1	NAD(P)H dehydrogenase, quinone 1	0	0	1	0	1	2
4900	NRGN	neurogranin (protein kinase C substrate, RC3)	0	0	1	1	0	2
51299	NRN1	Neuritin 1	1	0	0	0	1	2
22854	NTNG1	Netrin G1	1	0	0	1	0	2
4924	NUCB1	Nucleobindin 1	1	0	0	0	1	2
26471	NUPR1	Nuclear protein 1	1	0	1	0	0	2
57451	ODZ2	Odz, odd Oz/ten-m homolog 2 (Drosophila)	1	0	0	1	0	2
56288	PARD3	par-3 partitioning defective 3 homolog (C. elegans)	0	0	0	1	1	2
55742	PARVA	parvin, alpha	0	0	1	0	1	2
10611	PDLIM5	PDZ and LIM domain 5	1	0	0	0	1	2
8682	PEA15	Phosphoprotein enriched in astrocytes 15	1	0	0	0	1	2
5445	PON2	Paraoxonase 2	1	0	0	0	1	2
5577	PRKAR2B	Protein kinase, cAMP-dependent, regulatory, type II, beta	1	0	0	0	1	2
5734	PTGER4	Prostaglandin E receptor 4 (subtype EP4)	1	0	0	0	1	2
5787	PTPRB	protein tyrosine phosphatase, receptor type, B	0	0	0	1	1	2
10411	RAPGEF3	Rap guanine nucleotide exchange factor (GEF) 3	1	0	0	0	1	2
5919	RARRES2	Retinoic acid receptor responder (tazarotene induced) 2	1	0	0	0	1	2
65997	RASL11B	RAS-like, family 11, member B	1	0	0	0	1	2
23543	RBM9	RNA binding motif protein 9	0	1	0	0	1	2
6001	RGS10	regulator of G-protein signalling 10	0	0	1	0	1	2
55182	RNF220	Chromosome 1 open reading frame 164	1	0	0	0	1	2
6188	RPS3	Ribosomal protein S3	1	1	0	0	0	2
6237	RRAS	Related RAS viral (r-ras) oncogene homolog	1	0	0	0	1	2
54700	RRN3	RRN3 RNA polymerase I transcription factor homolog (S. cerevisiae)	1	0	0	0	1	2
6279	S100A8	S100 calcium binding protein A8	0	0	0	1	1	2
7869	SEMA3B	Sema domain, immunoglobulin domain (Ig), short basic domain, secreted, (semaphorin) 3B	1	0	0	0	1	2
9037	SEMA5A	Sema domain, seven thrombospondin repeats (type 1 and type 1-like), transmembrane domain (TM) and short cytoplasmic domain, (semaphorin) 5A	1	0	0	0	1	2
55752	SEPT11	Septin 11	1	0	0	0	1	2
6432	SFRS7	splicing factor, arginine/serine-rich 7, 35kDa	0	1	1	0	0	2
140885	SIRPA	Signal-regulatory protein alpha	1	0	0	0	1	2
50964	SOST	*Sclerosteosis +/-	1	0	1	0	0	2
23213	SULF1	sulfatase 1	0	0	0	1	1	2
23345	SYNE1	spectrin repeat containing, nuclear envelope 1	0	0	0	1	1	2
10579	TACC2	Transforming, acidic coiled-coil containing protein 2	1	0	0	0	1	2
7049	TGFBR3	Transforming growth factor, beta receptor III	1	0	1	0	0	2
7076	TIMP1	TIMP metallopeptidase inhibitor 1	0	0	1	0	1	2
64129	TINAGL1	Tubulointerstitial nephritis antigen-like 1	1	1	0	0	0	2
4071	TM4SF1	transmembrane 4 L six family member 1	0	0	1	0	1	2
79652	TMEM204	Transmembrane protein 204	1	0	0	0	1	2
83604	TMEM47	Transmembrane protein 47	1	0	0	0	1	2
7134	TNNC1	Troponin C type 1 (slow)	1	0	0	0	1	2
1831	TSC22D3	TSC22 domain family, member 3	0	1	0	0	1	2
10100	TSPAN2	Tetraspanin 2	1	0	0	0	1	2
7106	TSPAN4	Tetraspanin 4	1	0	0	0	1	2
10628	TXNIP	Thioredoxin interacting protein	1	1	0	0	0	2
7318	UBA7	Ubiquitin-like modifier activating enzyme 7	1	0	1	0	0	2
7329	UBE2I	Ubiquitin-conjugating enzyme E2I (UBC9 homolog, yeast)	1	0	0	0	1	2
9246	UBE2L6	ubiquitin-conjugating enzyme E2L 6	0	1	0	0	1	2
6844	VAMP2	Vesicle-associated membrane protein 2 (synaptobrevin 2)	1	0	0	0	1	2
10791	VAMP5	vesicle-associated membrane protein 5 (myobrevin)	0	0	1	0	1	2
79001	VKORC1	Vitamin K epoxide reductase complex, subunit 1	1	0	0	0	1	2
50717	WDR42A	WD repeat domain 42A	1	0	0	0	1	2
7466	WFS1	Wolfram syndrome 1 (wolframin)	1	0	0	0	1	2
6935	ZEB1	zinc finger E-box binding homeobox 1	0	0	0	1	1	2
7345	UCHL1	ubiquitin carboxyl-terminal esterase L1 (ubiquitin thiolesterase)	0	1	0	0	0	1	podocyte	[11]
10630	PDPN	podoplanin	0	0	0	0	1	1	podocyte	[12]
1604	CD55	CD55 molecule, decay accelerating factor for complement (Cromer blood group)	0	0	0	0	1	1	podocyte	[2]
2534	FYN	FYN oncogene related to SRC, FGR, YES	0	0	0	0	1	1	podocyte	[2]
1003	CDH5	Cadherin 5, type 2, VE-cadherin (vascular epithelium)	1	0	0	0	0	1	glomerular	[1]
1027	CDKN1B	cyclin-dependent kinase inhibitor 1B (p27, Kip1)	0	0	0	0	1	1	glomerular	[1]
10370	CITED2	Cbp/p300-interacting transactivator, with Glu/Asp-rich carboxy-terminal domain, 2	1	0	0	0	0	1	podocyte	[1]
1287	COL4A5	collagen, type IV, alpha 5	0	0	0	0	1	1	glomerular	[1]
1523	CUX1	Cut-like homeobox 1	1	0	0	0	0	1	glomerular	[1]
1947	EFNB1	Ephrin-B1	1	0	0	0	0	1	podocyte	[1]
1948	EFNB2	ephrin-B2	0	0	0	0	1	1	glomerular	[1]
90332	EXOC3L2	exocyst complex component 3-like 2	0	0	1	0	0	1	mesangial	[1]
2149	F2R	coagulation factor II (thrombin) receptor	0	0	0	0	1	1	mesangial	[1]
2321	FLT1	fms-related tyrosine kinase 1 (vascular endothelial growth factor/vascular perm	0	0	0	1	0	1	endothelial	[1]
2324	FLT4	fms-related tyrosine kinase 4	0	0	0	1	0	1	glomerular	[1]
221395	GPR116	G protein-coupled receptor 116	1	0	0	0	0	1	podocyte	[1]
3611	ILK	Integrin-linked kinase-2	1	0	0	0	0	1	glomerular	[1]
3791	KDR	kinase insert domain receptor (a type III receptor tyrosine kinase)	0	0	0	0	1	1	glomerular	[1]
3911	LAMA5	Laminin, alpha 5	1	0	0	0	0	1	glomerular	[1]
4212	MEIS2	Meis homeobox 2	0	0	0	0	1	1	mesangial	[1]
4627	MYH9	myosin, heavy chain 9, non-muscle	0	0	0	0	1	1	glomerular	[1]
4853	NOTCH2	Notch homolog 2 (Drosophila)	0	0	0	0	1	1	glomerular	[1]
8829	NRP1	Neuropilin 1	1	0	0	0	0	1	podocyte	[1]
80310	PDGFD	platelet derived growth factor D	0	0	0	0	1	1	glomerular	[1]
5159	PDGFRB	platelet-derived growth factor receptor, beta polypeptide	0	0	0	0	1	1	glomerular	[1]
5747	PTK2	PTK2 protein tyrosine kinase 2	1	0	0	0	0	1	glomerular	[1]
5947	RBP1	retinol binding protein 1, cellular	0	0	1	0	0	1	glomerular	[1]
3921	RPSA	laminin receptor 1 67kD, ribosomal protein	0	1	0	0	0	1	glomerular	[1]
57142	RTN4	Reticulon 4	1	0	0	0	0	1	podocyte	[1]
6385	SDC4	Syndecan 4	1	0	0	0	0	1	glomerular	[1]
6405	SEMA3F	Sema domain, immunoglobulin domain (Ig), short basic domain, secreted, (semaphorin) 3F	1	0	0	0	0	1	glomerular	[1]
221981	THSD7A	thrombospondin, type I, domain containing 7A	0	0	0	0	1	1	podocyte	[1]
28951	TRIB2	tribbles homolog 2 (Drosophila)	0	0	0	0	1	1	podocyte	[1]
126374	WTIP	Wilms tumor 1 interacting protein	1	0	0	0	0	1	glomerular	[1]
20	ABCA2	ATP-binding cassette, sub-family A (ABC1), member 2	1	0	0	0	0	1
11194	ABCB8	ATP-binding cassette, sub-family B (MDR/TAP), member 8	1	0	0	0	0	1
4363	ABCC1	ATP-binding cassette, sub-family C (CFTR/MRP), member 1	0	0	0	0	1	1
84836	ABHD14B	Abhydrolase domain containing 14B	1	0	0	0	0	1
84448	ABLIM2	Actin binding LIM protein family, member 2	1	0	0	0	0	1
29	ABR	active BCR-related gene	0	0	0	0	1	1
35	ACADS	Acyl-Coenzyme A dehydrogenase, C-2 to C-3 short chain	1	0	0	0	0	1
60	ACTB	actin, beta	0	1	0	0	0	1
71	ACTG1	actin, gamma 1	0	1	0	0	0	1
196883	ADCY4	Adenylate cyclase 4	1	0	0	0	0	1
120	ADD3	adducin 3 (gamma)	0	0	1	0	0	1
166	AES	amino-terminal enhancer of split	0	0	1	0	0	1
185	AGTR1	angiotensin II receptor, type 1	0	0	0	0	1	1
54806	AHI1	Abelson helper integration site 1	0	0	0	0	1	1
10142	AKAP9	A kinase (PRKA) anchor protein (yotiao) 9	0	1	0	0	0	1
10000	AKT3	Clones 23920 and 23921 mRNA sequence	0	0	0	0	1	1
229	ALDOB	Aldolase B, fructose-bisphosphate	1	0	0	0	0	1
79868	ALG13	asparagine-linked glycosylation 13 homolog (S. cerevisiae)	0	0	0	0	1	1
7840	ALMS1	Alstrom syndrome 1	0	0	0	0	1	1
267	AMFR	Autocrine motility factor receptor	1	0	0	0	0	1
304	ANXA2P2	annexin A2 pseudogene 2	0	0	0	0	1	1
8905	AP1S2	adaptor-related protein complex 1, sigma 2 subunit	0	0	0	1	0	1
9179	AP4M1	adaptor-related protein complex 4, mu 1 subunit	0	1	0	0	0	1
323	APBB2	amyloid beta (A4) precursor protein-binding, family B, member 2	0	0	0	0	1	1
324	APC	adenomatous polyposis coli	0	0	0	0	1	1
334	APLP2	Amyloid beta (A4) precursor-like protein 2	1	0	0	0	0	1
23780	APOL2	Apolipoprotein L, 2	1	0	0	0	0	1
80833	APOL3	apolipoprotein L, 3	0	0	0	0	1	1
351	APP	amyloid beta (A4) precursor protein	0	1	0	0	0	1
358	AQP1	Aquaporin 1 (Colton blood group)	1	0	0	0	0	1
116984	ARAP2	ArfGAP with RhoGAP domain, ankyrin repeat and PH domain 2	0	0	0	0	1	1
377	ARF3	ADP-ribosylation factor 3	1	0	0	0	0	1
10564	ARFGEF2	ADP-ribosylation factor guanine nucleotide-exchange factor 2 (brefeldin A-inhibited)	0	1	0	0	0	1
55082	ARGLU1	arginine and glutamate rich 1	0	1	0	0	0	1
84986	ARHGAP19	Rho GTPase activating protein 19	0	0	0	0	1	1
57636	ARHGAP23	**Rho GTPase activating protein 23: Good +/+ Match	1	0	0	0	0	1
396	ARHGDIA	Rho GDP dissociation inhibitor (GDI) alpha	1	0	0	0	0	1
397	ARHGDIB	Rho GDP dissociation inhibitor (GDI) beta	0	0	0	0	1	1
9639	ARHGEF10	Rho guanine nucleotide exchange factor (GEF) 10	0	0	0	0	1	1
27237	ARHGEF16	Rho guanine exchange factor (GEF) 16	1	0	0	0	0	1
9828	ARHGEF17	Rho guanine nucleotide exchange factor (GEF) 17	1	0	0	0	0	1
50650	ARHGEF3	Rho guanine nucleotide exchange factor (GEF) 3	0	0	0	0	1	1
51309	ARMCX1	armadillo repeat containing, X-linked 1	0	0	0	0	1	1
91947	ARRDC4	Arrestin domain containing 4	1	0	0	0	0	1
440	ASNS	asparagine synthetase	0	0	0	0	1	1
444	ASPH	aspartate beta-hydroxylase	0	0	0	0	1	1
23192	ATG4B	ATG4 autophagy related 4 homolog B (S. cerevisiae)	1	0	0	0	0	1
472	ATM	ataxia telangiectasia mutated	0	0	0	0	1	1
1822	ATN1	Atrophin 1	1	0	0	0	0	1
23200	ATP11B	ATPase, class VI, type 11B	0	0	0	0	1	1
79572	ATP13A3	ATPase type 13A3	0	0	0	0	1	1
477	ATP1A2	ATPase, Na+/K+ transporting, alpha 2 (+) polypeptide	0	0	0	0	1	1
488	ATP2A2	ATPase, Ca++ transporting, cardiac muscle, slow twitch 2	0	0	0	0	1	1
10159	ATP6AP2	ATPase, H+ transporting, lysosomal accessory protein 2	0	1	0	0	0	1
9550	ATP6V1G1	ATPase, H+ transporting, lysosomal 13kDa, V1 subunit G1	0	0	1	0	0	1
10079	ATP9A	ATPase, class II, type 9A	0	0	0	0	1	1
6311	ATXN2	ataxin 2	0	0	1	0	0	1
558	AXL	AXL receptor tyrosine kinase	0	0	0	0	1	1
8707	B3GALT2	UDP-Gal:betaGlcNAc beta 1,3-galactosyltransferase, polypeptide 2	0	0	0	0	1	1
11041	B3GNT1	UDP-GlcNAc:betaGal beta-1,3-N-acetylglucosaminyltransferase 1	0	0	0	0	1	1
23621	BACE1	beta-site APP-cleaving enzyme 1	0	0	0	0	1	1
572	BAD	BCL2-antagonist of cell death	1	0	0	0	0	1
10458	BAIAP2	BAI1-associated protein 2	1	0	0	0	0	1
25805	BAMBI	BMP and activin membrane-bound inhibitor homolog (Xenopus laevis)	0	0	0	0	1	1
55024	BANK1	B-cell scaffold protein with ankyrin repeats 1	0	0	0	0	1	1
7919	BAT1	HLA-B associated transcript 1	0	0	0	0	1	1
29994	BAZ2B	bromodomain adjacent to zinc finger domain, 2B	0	0	0	0	1	1
55859	BEX1	brain expressed, X-linked 1	0	0	0	0	1	1
650	BMP2	bone morphogenetic protein 2	0	0	0	0	1	1
663	BNIP2	BCL2/adenovirus E1B 19kDa interacting protein 2	0	0	0	0	1	1
665	BNIP3L	BCL2/adenovirus E1B 19kDa interacting protein 3-like	0	0	1	0	0	1
670	BPHL	Biphenyl hydrolase-like (serine hydrolase; breast epithelial mucin-associated antigen)	1	0	0	0	0	1
2186	BPTF	bromodomain PHD finger transcription factor	0	0	0	0	1	1
26228	BRDG1	BCR downstream signaling 1	0	0	1	0	0	1
9044	BTAF1	BTAF1 RNA polymerase II, B-TFIID transcription factor-associated, 170kDa (Mot1 homolog, S. cerevisiae)	0	0	0	0	1	1
53339	BTBD1	BTB (POZ) domain containing 1	0	0	0	0	1	1
22903	BTBD3	BTB (POZ) domain containing 3	0	0	0	0	1	1
694	BTG1	B-cell translocation gene 1, anti-proliferative	0	1	0	0	0	1
11119	BTN3A1	butyrophilin, subfamily 3, member A1	0	1	0	0	0	1
119504	C10orf104	Chromosome 10 open reading frame 104	1	0	0	0	0	1
28971	C11orf67	Chromosome 11 open reading frame 67	1	0	0	0	0	1
51501	C11orf73	chromosome 11 open reading frame 73	0	1	0	0	0	1
55196	C12orf35	chromosome 12 open reading frame 35	0	0	0	1	0	1
56967	C14orf132	chromosome 14 open reading frame 132	0	0	0	0	1	1
63894	C14orf133	Chromosome 14 open reading frame 133	1	0	0	0	0	1
79686	C14orf139	chromosome 14 open reading frame 139	0	0	0	0	1	1
317762	C14orf65	Chromosome 14 open reading frame 65	1	0	0	0	0	1
56851	C15orf24	Chromosome 15 open reading frame 24	1	0	0	0	0	1
8131	C16orf35	Chromosome 16 open reading frame 35	1	0	0	0	0	1
29105	C16orf80	chromosome 16 open reading frame 80	0	0	0	0	1	1
83636	C19orf12	Chromosome 19 open reading frame 12	1	0	0	0	0	1
91978	C19orf20	Chromosome 19 open reading frame 20	1	0	0	0	0	1
79086	C19orf42	chromosome 19 open reading frame 42	0	0	0	0	1	1
284361	C19orf63	Chromosome 19 open reading frame 63	1	0	0	0	0	1
79762	C1orf115	Chromosome 1 open reading frame 115	1	0	0	0	0	1
348487	C1orf117	chromosome 1 open reading frame 117	0	0	0	1	0	1
81563	C1orf21	chromosome 1 open reading frame 21	0	0	0	0	1	1
55194	C1orf78	Chromosome 1 open reading frame 78	1	0	0	0	0	1
51430	C1orf9	chromosome 1 open reading frame 9	0	0	0	0	1	1
10882	C1QL1	Complement component 1, q subcomponent-like 1	1	0	0	0	0	1
51526	C20orf111	Chromosome 20 open reading frame 111	1	0	0	0	0	1
57136	C20orf3	chromosome 20 open reading frame 3	0	0	0	0	1	1
192137	C2orf12	chromosome 2 open reading frame 12	0	0	1	0	0	1
56941	C3orf37	chromosome 3 open reading frame 37	0	0	1	0	0	1
51313	C4orf18	chromosome 4 open reading frame 18	0	0	0	1	0	1
54969	C4orf27	chromosome 4 open reading frame 27	0	1	0	0	0	1
65265	C8orf33	chromosome 8 open reading frame 33	0	0	0	0	1	1
286257	C9orf142	Chromosome 9 open reading frame 142	1	0	0	0	0	1
51531	C9orf156	chromosome 9 open reading frame 156	0	0	0	0	1	1
23731	C9orf5	chromosome 9 open reading frame 5	0	1	0	0	0	1
83543	C9orf58	Chromosome 9 open reading frame 58	1	0	0	0	0	1
56934	CA10	carbonic anhydrase X	0	0	0	0	1	1
783	CACNB2	calcium channel, voltage-dependent, beta 2 subunit	0	0	0	0	1	1
23271	CAMSAP1L1	calmodulin regulated spectrin-associated protein 1-like 1	0	0	0	0	1	1
23066	CAND2	cullin-associated and neddylation-dissociated 2 (putative)	0	0	0	0	1	1
124583	CANT1	calcium activated nucleotidase 1	0	0	0	1	0	1
821	CANX	calnexin	0	1	0	0	0	1
147968	CAPN12	Calpain 12	1	0	0	0	0	1
22794	CASC3	cancer susceptibility candidate 3	0	0	0	0	1	1
57513	CASKIN2	CASK interacting protein 2	1	0	0	0	0	1
831	CAST	calpastatin	0	0	0	0	1	1
857	CAV1	caveolin 1, caveolae protein, 22kDa	0	0	0	0	1	1
868	CBLB	Cas-Br-M (murine) ecotropic retroviral transforming sequence b	0	0	0	0	1	1
23492	CBX7	chromobox homolog 7	0	0	0	0	1	1
201134	CCDC46	coiled-coil domain containing 46	0	0	0	0	1	1
905	CCNT2	cyclin T2	0	0	0	0	1	1
9236	CCPG1	cell cycle progression 1	0	0	0	0	1	1
977	CD151	CD151 molecule (Raph blood group)	1	0	0	0	0	1
4345	CD200	CD200 molecule	0	0	0	0	1	1
961	CD47	CD47 molecule	0	0	0	0	1	1
967	CD63	CD63 molecule	0	1	0	0	0	1
994	CDC25B	cell division cycle 25 homolog B (S. pombe)	0	0	0	0	1	1
11140	CDC37	cell division cycle 37 homolog (S. cerevisiae)	0	1	0	0	0	1
8476	CDC42BPA	CDC42 binding protein kinase alpha (DMPK-like)	0	0	0	0	1	1
1021	CDK6	Cyclin-dependent kinase 6	1	0	0	0	0	1
634	CEACAM1	carcinoembryonic antigen-related cell adhesion molecule 1 (biliary glycoprotein)	0	0	0	1	0	1
1952	CELSR2	cadherin, EGF LAG seven-pass G-type receptor 2 (flamingo homolog, Drosophila)	0	0	0	0	1	1
80152	CENPT	Centromere protein T	1	0	0	0	0	1
23177	CEP68	Centrosomal protein 68kDa	1	0	0	0	0	1
1069	CETN2	Centrin, EF-hand protein, 2	1	0	0	0	0	1
1070	CETN3	centrin, EF-hand protein, 3 (CDC31 homolog, yeast)	0	0	0	0	1	1
3075	CFH	complement factor H	0	0	0	0	1	1
3080	CFHR2	complement factor H-related 2	0	0	0	0	1	1
84952	CGNL1	Cingulin-like 1	1	0	0	0	0	1
79145	CHCHD7	coiled-coil-helix-coiled-coil-helix domain containing 7	0	0	0	0	1	1
79586	CHPF	Chondroitin polymerizing factor	1	0	0	0	0	1
91851	CHRDL1	Chordin-like 1	1	0	0	0	0	1
1131	CHRM3	cholinergic receptor, muscarinic 3	0	0	0	1	0	1
55501	CHST12	carbohydrate (chondroitin 4) sulfotransferase 12	0	0	0	0	1	1
9435	CHST2	carbohydrate (N-acetylglucosamine-6-O) sulfotransferase 2	0	0	0	0	1	1
10970	CKAP4	cytoskeleton-associated protein 4	0	0	0	0	1	1
161198	CLEC14A	C-type lectin domain family 14, member A	0	0	0	1	0	1
23274	CLEC16A	C-type lectin domain family 16, member A	1	0	0	0	0	1
1193	CLIC2	chloride intracellular channel 2	0	0	0	0	1	1
25999	CLIP3	CAP-GLY domain containing linker protein 3	0	0	0	0	1	1
57472	CNOT6	CCR4-NOT transcription complex, subunit 6	1	0	0	0	0	1
1290	COL5A2	collagen, type V, alpha 2	0	1	0	0	0	1
54951	COMMD8	COMM domain containing 8	1	0	0	0	0	1
10391	CORO2B	coronin, actin binding protein, 2B	0	0	0	0	1	1
286204	CRB2	Crumbs homolog 2 (Drosophila)	1	0	0	0	0	1
1390	CREM	cAMP responsive element modulator	0	0	0	0	1	1
51747	CROP	cisplatin resistance-associated overexpressed protein	0	0	0	0	1	1
1408	CRY2	Cryptochrome 2 (photolyase-like)	1	0	0	0	0	1
1410	CRYAB	Crystallin, alpha B	1	0	0	0	0	1
8531	CSDA	cold shock domain protein A	0	1	0	0	0	1
55454	CSGALNACT2	chondroitin sulfate N-acetylgalactosaminyltransferase 2	0	0	0	0	1	1
1453	CSNK1D	casein kinase 1, delta	0	0	0	0	1	1
81566	CSRNP2	cysteine-serine-rich nuclear protein 2	0	0	0	0	1	1
1477	CSTF1	Cleavage stimulation factor, 3' pre-RNA, subunit 1, 50kDa	1	0	0	0	0	1
10217	CTDSPL	CTD (carboxy-terminal domain, RNA polymerase II, polypeptide A) small phosphatase-like	0	0	0	0	1	1
56998	CTNNBIP1	Catenin, beta interacting protein 1	1	0	0	0	0	1
1509	CTSD	Similar to RIKEN cDNA 6330512M04 gene (mouse)	1	0	0	0	0	1
8452	CUL3	cullin 3	0	0	0	0	1	1
2920	CXCL2	chemokine (C-X-C motif) ligand 2	0	0	1	0	0	1
4283	CXCL9	chemokine (C-X-C motif) ligand 9	0	0	0	1	0	1
55787	CXorf15	chromosome X open reading frame 15	0	0	0	1	0	1
51523	CXXC5	CXXC finger 5	1	0	0	0	0	1
1727	CYB5R3	Cytochrome b5 reductase 3	1	0	0	0	0	1
54205	CYCS	Cytochrome c, somatic	1	0	0	0	0	1
1584	CYP11B1	cytochrome P450, family 11, subfamily B, polypeptide 1	0	0	0	1	0	1
1545	CYP1B1	cytochrome P450, family 1, subfamily B, polypeptide 1	0	0	0	0	1	1
56603	CYP26B1	cytochrome P450, family 26, subfamily B, polypeptide 1	0	0	0	0	1	1
23500	DAAM2	dishevelled associated activator of morphogenesis 2	0	0	0	0	1	1
1601	DAB2	Disabled homolog 2, mitogen-responsive phosphoprotein (Drosophila)	1	0	0	0	0	1
153090	DAB2IP	DAB2 interacting protein	1	0	0	0	0	1
9802	DAZAP2	DAZ associated protein 2	1	0	0	0	0	1
1627	DBN1	drebrin 1	0	0	0	0	1	1
131566	DCBLD2	Discoidin, CUB and LCCL domain containing 2	1	0	0	0	0	1
1635	DCTD	dCMP deaminase	0	0	0	0	1	1
23259	DDHD2	DDHD domain containing 2	0	0	0	0	1	1
1650	DDOST	**Dolichyl-diphosphooligosaccharide-protein glycosyltransferase, Good +/+ next to poly A	1	0	0	0	0	1
8653	DDX3Y	DEAD (Asp-Glu-Ala-Asp) box polypeptide 3, Y-linked	1	0	0	0	0	1
9879	DDX46	DEAD (Asp-Glu-Ala-Asp) box polypeptide 46	0	1	0	0	0	1
1655	DDX5	DEAD (Asp-Glu-Ala-Asp) box polypeptide 5	0	1	0	0	0	1
28955	DEXI	Dexamethasone-induced transcript	1	0	0	0	0	1
8214	DGCR6	DiGeorge syndrome critical region gene 6	1	0	0	0	0	1
54487	DGCR8	DiGeorge syndrome critical region gene 8	1	0	0	0	0	1
10202	DHRS2	dehydrogenase/reductase (SDR family) member 2	0	0	0	0	1	1
9249	DHRS3	Dehydrogenase/reductase (SDR family) member 3	1	0	0	0	0	1
8449	DHX16	DEAH (Asp-Glu-Ala-His) box polypeptide 16	0	1	0	0	0	1
1660	DHX9	DEAH (Asp-Glu-Ala-His) box polypeptide 9	0	0	1	0	0	1
1733	DIO1	deiodinase, iodothyronine, type I	0	1	0	0	0	1
25891	DKFZP586H2123	regeneration associated muscle protease	0	0	0	0	1	1
27122	DKK3	dickkopf homolog 3 (Xenopus laevis)	0	0	0	0	1	1
9231	DLG5	discs, large homolog 5 (Drosophila)	0	0	0	0	1	1
1756	DMD	dystrophin	0	0	0	0	1	1
1762	DMWD	Dystrophia myotonica, WD repeat containing	1	0	0	0	0	1
3300	DNAJB2	DnaJ (Hsp40) homolog, subfamily B, member 2	1	0	0	0	0	1
10049	DNAJB6	DnaJ (Hsp40) homolog, subfamily B, member 6	0	0	0	0	1	1
92737	DNER	delta/notch-like EGF repeat containing	0	0	1	0	0	1
1793	DOCK1	dedicator of cytokinesis 1	0	0	0	0	1	1
9732	DOCK4	dedicator of cytokinesis 4	0	0	0	0	1	1
9980	DOPEY2	Dopey family member 2	1	0	0	0	0	1
1800	DPEP1	Dipeptidase 1 (renal)	1	0	0	0	0	1
1808	DPYSL2	dihydropyrimidinase-like 2	0	0	0	0	1	1
1809	DPYSL3	dihydropyrimidinase-like 3	0	0	0	0	1	1
667	DST	dystonin	0	0	0	0	1	1
23220	DTX4	Deltex 4 homolog (Drosophila)	1	0	0	0	0	1
1843	DUSP1	dual specificity phosphatase 1	0	1	0	0	0	1
11221	DUSP10	dual specificity phosphatase 10	0	1	0	0	0	1
11072	DUSP14	dual specificity phosphatase 14	0	0	0	0	1	1
1845	DUSP3	Dual specificity phosphatase 3	1	0	0	0	0	1
1780	DYNC1I1	dynein, cytoplasmic 1, intermediate chain 1	0	0	0	0	1	1
83658	DYNLRB1	Dynein, light chain, roadblock-type 1	1	0	0	0	0	1
8291	DYSF	Dysferlin, limb girdle muscular dystrophy 2B (autosomal recessive)	1	0	0	0	0	1
1893	ECM1	Extracellular matrix protein 1	1	0	0	0	0	1
81552	ECOP	EGFR-coamplified and overexpressed protein	1	0	0	0	0	1
1909	EDNRA	endothelin receptor type A	0	0	0	0	1	1
1915	EEF1A1	eukaryotic translation elongation factor 1 alpha 1	0	1	0	0	0	1
1933	EEF1B2	eukaryotic translation elongation factor 1 beta 2	0	1	0	0	0	1
2202	EFEMP1	EGF-containing fibulin-like extracellular matrix protein 1	0	0	0	0	1	1
114327	EFHC1	EF-hand domain (C-terminal) containing 1	0	0	0	0	1	1
1960	EGR3	early growth response 3	0	0	0	0	1	1
10938	EHD1	EH-domain containing 1	1	0	0	0	0	1
30844	EHD4	EH-domain containing 4	0	0	0	0	1	1
10209	EIF1	eukaryotic translation initiation factor 1	0	1	0	0	0	1
5610	EIF2AK2	eukaryotic translation initiation factor 2-alpha kinase 2	0	0	0	0	1	1
9451	EIF2AK3	eukaryotic translation initiation factor 2-alpha kinase 3	0	0	0	0	1	1
8661	EIF3A	eukaryotic translation initiation factor 3, subunit A	0	1	0	0	0	1
1981	EIF4G1	eukaryotic translation initiation factor 4 gamma, 1	0	1	0	0	0	1
1982	EIF4G2	eukaryotic translation initiation factor 4 gamma, 2	0	0	1	0	0	1
2000	ELF4	E74-like factor 4 (ets domain transcription factor)	0	0	0	0	1	1
2004	ELK3	ELK3, ETS-domain protein (SRF accessory protein 2), mRNA (cDNA clone MGC:13551 IMAGE:4287696)	0	0	0	0	1	1
63916	ELMO2	engulfment and cell motility 2	0	0	0	0	1	1
64123	ELTD1	EGF, latrophilin and seven transmembrane domain containing 1	1	0	0	0	0	1
129080	EMID1	EMI domain containing 1	1	0	0	0	0	1
2009	EML1	echinoderm microtubule associated protein like 1	0	0	0	0	1	1
23052	ENDOD1	endonuclease domain containing 1	0	0	0	0	1	1
22875	ENPP4	ectonucleotide pyrophosphatase/phosphodiesterase 4 (putative function)	0	0	0	0	1	1
2029	ENSA	endosulfine alpha	0	0	0	0	1	1
9583	ENTPD4	ectonucleoside triphosphate diphosphohydrolase 4	0	0	0	0	1	1
57669	EPB41L5	Erythrocyte membrane protein band 4.1 like 5	1	0	0	0	0	1
2060	EPS15	epidermal growth factor receptor pathway substrate 15	0	1	0	0	0	1
51752	ERAP1	endoplasmic reticulum aminopeptidase 1	0	0	0	0	1	1
64167	ERAP2	Endoplasmic reticulum aminopeptidase 2	1	0	0	0	0	1
2066	ERBB4	v-erb-a erythroblastic leukemia viral oncogene homolog 4 (avian)	0	0	0	0	1	1
2078	ERG	v-ets erythroblastosis virus E26 oncogene homolog (avian)	0	0	0	0	1	1
90952	ESAM	Endothelial cell adhesion molecule	1	0	0	0	0	1
11082	ESM1	endothelial cell-specific molecule 1	0	0	0	1	0	1
23474	ETHE1	ethylmalonic encephalopathy 1	0	0	0	0	1	1
7813	EVI5	ecotropic viral integration site 5	0	0	0	0	1	1
51466	EVL	Enah/Vasp-like	0	0	0	0	1	1
2153	F5	coagulation factor V (proaccelerin, labile factor)	0	0	0	0	1	1
2168	FABP1	Fatty acid binding protein 1, liver	1	0	0	0	0	1
92689	FAM114A1	family with sequence similarity 114, member A1	0	0	0	0	1	1
9747	FAM115A	family with sequence similarity 115, member A	0	0	0	0	1	1
8933	FAM127A	Family with sequence similarity 127, member A	1	0	0	0	0	1
54463	FAM134B	Family with sequence similarity 134, member B	1	0	0	0	0	1
51306	FAM13B1	family with sequence similarity 13, member B1	0	0	0	0	1	1
400451	FAM174B	family with sequence similarity 174, member B	0	0	0	0	1	1
56975	FAM20C	Family with sequence similarity 20, member C	1	0	0	0	0	1
169966	FAM46D	family with sequence similarity 46, member D	0	0	1	0	0	1
23344	FAM62A	Family with sequence similarity 62 (C2 domain containing), member A	1	0	0	0	0	1
9750	FAM65B	family with sequence similarity 65, member B	0	0	0	0	1	1
375061	FAM89A	family with sequence similarity 89, member A	0	0	0	1	0	1
25940	FAM98A	family with sequence similarity 98, member A	0	0	0	0	1	1
55120	FANCL	Fanconi anemia, complementation group L	0	0	0	0	1	1
10160	FARP1	FERM, RhoGEF (ARHGEF) and pleckstrin domain protein 1 (chondrocyte-derived)	1	0	0	0	0	1
79633	FAT4	FAT tumor suppressor homolog 4 (Drosophila)	0	0	0	0	1	1
23194	FBXL7	F-box and leucine-rich repeat protein 7	0	0	0	0	1	1
84085	FBXO30	F-box protein 30	0	1	0	0	0	1
25793	FBXO7	F-box protein 7	1	0	0	0	0	1
9873	FCHSD2	FCH and double SH3 domains 2	0	0	0	0	1	1
10116	FEM1B	fem-1 homolog b (C. elegans)	0	0	0	0	1	1
10979	FERMT2	fermitin family homolog 2 (Drosophila)	0	0	0	0	1	1
9638	FEZ1	fasciculation and elongation protein zeta 1 (zygin I)	0	0	0	0	1	1
9637	FEZ2	fasciculation and elongation protein zeta 2 (zygin II)	0	0	0	0	1	1
2264	FGFR4	Fibroblast growth factor receptor 4	1	0	0	0	0	1
11328	FKBP9	FK506 binding protein 9, 63 kDa	0	0	1	0	0	1
55701	FLJ10357	hypothetical protein FLJ10357	0	0	0	0	1	1
80221	FLJ20920	hypothetical protein FLJ20920	0	0	0	1	0	1
64772	FLJ21865	Endo-beta-N-acetylglucosaminidase	1	0	0	0	0	1
79887	FLJ22662	hypothetical protein FLJ22662	0	0	0	0	1	1
285736	FLJ35700	Transcription factor 21	1	0	0	0	0	1
2316	FLNA	filamin A, alpha (actin binding protein 280)	0	0	1	0	0	1
23768	FLRT2	fibronectin leucine rich transmembrane protein 2	0	0	0	0	1	1
56776	FMN2	formin 2	0	0	1	0	0	1
23048	FNBP1	formin binding protein 1	0	0	0	0	1	1
54874	FNBP1L	formin binding protein 1-like	0	0	0	0	1	1
2339	FNTA	farnesyltransferase, CAAX box, alpha	0	0	0	0	1	1
2348	FOLR1	Folate receptor 1 (adult)	1	0	0	0	0	1
2297	FOXD1	forkhead box D1	0	0	0	0	1	1
122786	FRMD6	FERM domain containing 6	0	0	0	1	0	1
2487	FRZB	frizzled-related protein	0	0	0	0	1	1
11167	FSTL1	follistatin-like 1	0	0	0	0	1	1
2512	FTL	ferritin, light polypeptide	0	1	0	0	0	1
197258	FUK	Fucokinase	1	0	0	0	0	1
486	FXYD2	FXYD domain containing ion transport regulator 2	1	0	0	0	0	1
2535	FZD2	frizzled homolog 2 (Drosophila)	0	0	0	0	1	1
8324	FZD7	frizzled homolog 7 (Drosophila)	0	0	0	0	1	1
8325	FZD8	Frizzled homolog 8 (Drosophila)	1	0	0	0	0	1
50486	G0S2	G0/G1switch 2	1	0	0	0	0	1
2550	GABBR1	gamma-aminobutyric acid (GABA) B receptor, 1	0	1	0	0	0	1
4616	GADD45B	growth arrest and DNA-damage-inducible, beta	0	0	1	0	0	1
2581	GALC	galactosylceramidase	0	0	0	0	1	1
2597	GAPDH	glyceraldehyde-3-phosphate dehydrogenase	0	1	0	0	0	1
10634	GAS2L1	Growth arrest-specific 2 like 1	1	0	0	0	0	1
2621	GAS6	Growth arrest-specific 6	1	0	0	0	0	1
8729	GBF1	Golgi-specific brefeldin A resistance factor 1	1	0	0	0	0	1
27069	GHITM	Growth hormone inducible transmembrane protein	1	0	0	0	0	1
2690	GHR	growth hormone receptor	0	0	0	0	1	1
170575	GIMAP1	GTPase, IMAP family member 1	1	0	0	0	0	1
55303	GIMAP4	GTPase, IMAP family member 4	0	0	0	0	1	1
168537	GIMAP7	GTPase, IMAP family member 7	1	0	0	0	0	1
155038	GIMAP8	GTPase, IMAP family member 8	1	0	0	0	0	1
23127	GLT25D2	glycosyltransferase 25 domain containing 2	0	0	0	0	1	1
2752	GLUL	glutamate-ammonia ligase (glutamine synthetase)	0	0	0	0	1	1
2776	GNAQ	Guanine nucleotide binding protein (G protein), q polypeptide	1	0	0	0	0	1
10399	GNB2L1	guanine nucleotide binding protein (G protein), beta polypeptide 2-like 1	0	1	0	0	0	1
79158	GNPTAB	N-acetylglucosamine-1-phosphate transferase, alpha and beta subunits	0	0	0	0	1	1
2804	GOLGB1	golgin B1, golgi integral membrane protein	0	0	0	0	1	1
55638	GOLSYN	Golgi-localized protein	0	0	0	0	1	1
26003	GORASP2	Golgi reassembly stacking protein 2, 55kDa	1	0	0	0	0	1
10457	GPNMB	glycoprotein (transmembrane) nmb	0	0	0	0	1	1
56927	GPR108	G protein-coupled receptor 108	1	0	0	0	0	1
9052	GPRC5A	G protein-coupled receptor, family C, group 5, member A	0	0	0	0	1	1
26086	GPSM1	likely ortholog of rat activator of G-protein signaling 3	0	1	0	0	0	1
2878	GPX3	Glutathione peroxidase 3 (plasma)	1	0	0	0	0	1
9380	GRHPR	glyoxylate reductase/hydroxypyruvate reductase	0	1	0	0	0	1
2898	GRIK2	glutamate receptor, ionotropic, kainate 2	0	0	0	0	1	1
2869	GRK5	G protein-coupled receptor kinase 5	0	0	0	0	1	1
2934	GSN	gelsolin (amyloidosis, Finnish type)	0	0	0	0	1	1
2952	GSTT1	Glutathione S-transferase theta 1	1	0	0	0	0	1
2958	GTF2A2	General transcription factor IIA, 2, 12kDa	1	0	0	0	0	1
2983	GUCY1B3	guanylate cyclase 1, soluble, beta 3	0	0	0	0	1	1
51454	GULP1	GULP, engulfment adaptor PTB domain containing 1	0	0	0	0	1	1
2992	GYG1	glycogenin 1	0	0	0	0	1	1
283120	H19	H19, imprinted maternally expressed transcript (non-protein coding)	1	0	0	0	0	1
3005	H1F0	H1 histone family, member 0	0	0	0	0	1	1
8971	H1FX	H1 histone family, member X	0	0	0	0	1	1
55766	H2AFJ	H2A histone family, member J	0	0	0	0	1	1
54145	H2BFS	H2B histone family, member S	0	0	0	0	1	1
3020	H3F3B	H3 histone, family 3B (H3.3B)	1	0	0	0	0	1
3029	HAGH	Hydroxyacylglutathione hydrolase	1	0	0	0	0	1
3040	HBA2	hemoglobin, alpha 2	0	1	0	0	0	1
3043	HBB	hemoglobin, beta	0	1	0	0	0	1
1839	HBEGF	heparin-binding EGF-like growth factor	0	0	0	0	1	1
50865	HEBP1	Heme binding protein 1	1	0	0	0	0	1
57493	HEG1	HEG homolog 1 (zebrafish)	0	0	0	0	1	1
85236	HIST1H2BK	histone cluster 1, H2bk	0	0	0	0	1	1
3097	HIVEP2	human immunodeficiency virus type I enhancer binding protein 2	0	0	0	0	1	1
3099	HK2	hexokinase 2	0	0	0	0	1	1
3105	HLA-A	major histocompatibility complex, class I, A	0	1	0	0	0	1
3106	HLA-B	major histocompatibility complex, class I, B	0	1	0	0	0	1
3113	HLA-DPA1	major histocompatibility complex, class II, DP alpha 1	0	0	0	0	1	1
3122	HLA-DRA	major histocompatibility complex, class II, DR alpha	0	0	1	0	0	1
3123	HLA-DRB1	major histocompatibility complex, class II, DR beta 1	0	0	0	1	0	1
9324	HMGN3	High mobility group nucleosomal binding domain 3	1	0	0	0	0	1
220988	HNRNPA3	heterogeneous nuclear ribonucleoprotein A3	0	0	0	0	1	1
3187	HNRNPH1	heterogeneous nuclear ribonucleoprotein H1 (H)	0	1	0	0	0	1
3190	HNRNPK	heterogeneous nuclear ribonucleoprotein K	0	1	0	0	0	1
3198	HOXA1	homeobox A1	0	0	0	0	1	1
3200	HOXA3	homeobox A3	0	1	0	0	0	1
3204	HOXA7	Homeobox A7	1	0	0	0	0	1
3212	HOXB2	Homeobox B2	1	0	0	0	0	1
3249	HPN	Hepsin (transmembrane protease, serine 1)	1	0	0	0	0	1
11234	HPS5	Hermansky-Pudlak syndrome 5	0	0	0	0	1	1
3269	HRH1	histamine receptor H1	0	0	0	0	1	1
9955	HS3ST3A1	heparan sulfate (glucosamine) 3-O-sulfotransferase 3A1	0	0	0	0	1	1
9953	HS3ST3B1	heparan sulfate (glucosamine) 3-O-sulfotransferase 3B1	0	0	0	1	0	1
84263	HSDL2	hydroxysteroid dehydrogenase like 2	0	1	0	0	0	1
3297	HSF1	Heat shock transcription factor 1	1	0	0	0	0	1
3320	HSP90AA1	heat shock protein 90kDa alpha (cytosolic), class A member 1	0	1	0	0	0	1
7184	HSP90B1	heat shock protein 90kDa beta (Grp94), member 1	0	1	0	0	0	1
259217	HSPA12A	heat shock 70kDa protein 12A	0	0	0	0	1	1
3306	HSPA2	heat shock 70kDa protein 2	0	0	0	0	1	1
26353	HSPB8	heat shock 22kDa protein 8	0	0	0	0	1	1
8692	HYAL2	Hyaluronoglucosaminidase 2	1	0	0	0	0	1
3399	ID3	inhibitor of DNA binding 3, dominant negative helix-loop-helix protein	0	0	0	0	1	1
3400	ID4	Id-related helix-loop-helix protein Id4	0	0	0	0	1	1
9592	IER2	immediate early response 2	0	1	0	0	0	1
3428	IFI16	interferon, gamma-inducible protein 16	0	0	0	0	1	1
10561	IFI44	interferon-induced protein 44	0	0	0	0	1	1
10581	IFITM2	interferon induced transmembrane protein 2 (1-8D)	0	0	0	0	1	1
3455	IFNAR2	interferon (alpha, beta and omega) receptor 2	0	1	0	0	0	1
3479	IGF1	insulin-like growth factor 1 (somatomedin C)	0	0	0	0	1	1
3482	IGF2R	insulin-like growth factor 2 receptor	0	1	0	0	0	1
3487	IGFBP4	insulin-like growth factor binding protein 4	0	1	0	0	0	1
3551	IKBKB	inhibitor of kappa light polypeptide gene enhancer in B-cells, kinase beta	0	0	0	0	1	1
3597	IL13RA1	interleukin 13 receptor, alpha 1	0	0	0	0	1	1
3556	IL1RAP	interleukin 1 receptor accessory protein	0	0	0	0	1	1
55364	IMPACT	Impact homolog (mouse)	0	0	0	0	1	1
64423	INF2	Inverted formin, FH2 and WH2 domain containing	1	0	0	0	0	1
51447	IP6K2	inositol hexakisphosphate kinase 2	0	0	0	0	1	1
8826	IQGAP1	IQ motif containing GTPase activating protein 1	0	0	0	0	1	1
9922	IQSEC1	IQ motif and Sec7 domain 1	0	0	0	0	1	1
9636	ISG15	ISG15 ubiquitin-like modifier	0	0	1	0	0	1
51477	ISYNA1	myo-inositol 1-phosphate synthase A1	0	1	0	0	0	1
83986	ITFG3	Integrin alpha FG-GAP repeat containing 3	1	0	0	0	0	1
3672	ITGA1	Pelota homolog (Drosophila)	1	0	0	0	0	1
9270	ITGB1BP1	integrin beta 1 binding protein 1	0	1	0	0	0	1
3690	ITGB3	integrin, beta 3 (platelet glycoprotein IIIa, antigen CD61)	0	0	0	0	1	1
3696	ITGB8	Integrin, beta 8	1	0	0	0	0	1
9452	ITM2A	integral membrane protein 2A	0	0	0	0	1	1
3720	JARID2	jumonji, AT rich interactive domain 2	0	0	0	0	1	1
23189	KANK1	KN motif and ankyrin repeat domains 1	0	0	0	0	1	1
25959	KANK2	KN motif and ankyrin repeat domains 2	0	0	0	0	1	1
256949	KANK3	KN motif and ankyrin repeat domains 3	0	0	0	0	1	1
8850	KAT2B	K(lysine) acetyltransferase 2B	0	0	0	0	1	1
25948	KBTBD2	kelch repeat and BTB (POZ) domain containing 2	0	0	0	0	1	1
55709	KBTBD4	Kelch repeat and BTB (POZ) domain containing 4	1	0	0	0	0	1
3752	KCND3	potassium voltage-gated channel, Shal-related subfamily, member 3	0	0	0	0	1	1
3757	KCNH2	potassium voltage-gated channel, subfamily H (eag-related), member 2	0	0	0	0	1	1
23416	KCNH3	Potassium voltage-gated channel, subfamily H (eag-related), member 3	1	0	0	0	0	1
23510	KCTD2	potassium channel tetramerisation domain containing 2	0	0	0	0	1	1
54793	KCTD9	Potassium channel tetramerisation domain containing 9	1	0	0	0	0	1
11015	KDELR3	KDEL (Lys-Asp-Glu-Leu) endoplasmic reticulum protein retention receptor 3	0	0	0	0	1	1
10657	KHDRBS1	KH domain containing, RNA binding, signal transduction associated 1	0	1	0	0	0	1
9674	KIAA0040	KIAA0040	0	0	0	0	1	1
9772	KIAA0195	KIAA0195	1	0	0	0	0	1
9711	KIAA0226	KIAA0226	0	0	0	0	1	1
9778	KIAA0232	KIAA0232	0	0	0	0	1	1
9710	KIAA0355	KIAA0355	0	0	0	0	1	1
23392	KIAA0368	KIAA0368	0	0	0	0	1	1
54462	KIAA1128	KIAA1128	0	0	0	0	1	1
57608	KIAA1462	KIAA1462	0	0	0	0	1	1
57612	KIAA1466	KIAA1466 gene	0	0	0	0	1	1
55243	KIRREL	kin of IRRE like (Drosophila)	0	0	1	0	0	1
3831	KLC1	kinesin light chain 1	0	0	0	0	1	1
10365	KLF2	Kruppel-like factor 2 (lung)	0	0	1	0	0	1
354	KLK3	kallikrein-related peptidase 3	0	0	0	1	0	1
9622	KLK4	kallikrein-related peptidase 4	0	0	0	1	0	1
3916	LAMP1	Lysosomal-associated membrane protein 1	1	0	0	0	0	1
10314	LANCL1	LanC lantibiotic synthetase component C-like 1 (bacterial)	1	0	0	0	0	1
9741	LAPTM4A	lysosomal protein transmembrane 4 alpha	0	1	0	0	0	1
253782	LASS6	LAG1 homolog, ceramide synthase 6	0	0	0	0	1	1
26524	LATS2	LATS, large tumor suppressor, homolog 2 (Drosophila)	1	0	0	0	0	1
3930	LBR	lamin B receptor	0	1	0	0	0	1
3953	LEPR	leptin receptor	0	0	0	0	1	1
54741	LEPROT	leptin receptor overlapping transcript	0	0	1	0	0	1
3959	LGALS3BP	lectin, galactoside-binding, soluble, 3 binding protein	0	0	0	0	1	1
3964	LGALS8	lectin, galactoside-binding, soluble, 8	0	0	0	0	1	1
10186	LHFP	lipoma HMGIC fusion partner	0	0	0	0	1	1
22998	LIMCH1	LIM and calponin homology domains 1	1	0	0	0	0	1
3985	LIMK2	LIM domain kinase 2	0	0	0	0	1	1
55679	LIMS2	LIM and senescent cell antigen-like domains 2	1	0	0	0	0	1
84894	LINGO1	Leucine rich repeat and Ig domain containing 1	1	0	0	0	0	1
3988	LIPA	Lipase A, lysosomal acid, cholesterol esterase (Wolman disease)	1	0	0	0	0	1
91289	LMF2	Lipase maturation factor 2	1	0	0	0	0	1
100128573	LOC100128573	Rho/rac guanine nucleotide exchange factor (GEF) 18	1	0	0	0	0	1
100128968	LOC100128968	Mindbomb homolog 2 (Drosophila)	1	0	0	0	0	1
100129913	LOC100129913	Spectrin, beta, erythrocytic (includes spherocytosis, clinical type I)	1	0	0	0	0	1
100132430	LOC100132430	**misc_RNA (LOC100132430), (matches +/- ARF-6)	1	0	0	0	0	1
151162	LOC151162	hypothetical LOC151162	0	0	0	0	1	1
246315	LOC246315	Target of myb1-like 2 (chicken)	1	0	0	0	0	1
285847	LOC285847	FK506 binding protein 5	1	0	0	0	0	1
286191	LOC286191	hypothetical protein LOC286191	0	0	0	1	0	1
338328	LOC338328	high density lipoprotein-binding protein	0	0	0	1	0	1
348262	LOC348262	Hypothetical protein LOC348262	1	0	0	0	0	1
4015	LOX	lysyl oxidase	0	0	0	0	1	1
4016	LOXL1	lysyl oxidase-like 1	0	0	0	0	1	1
4023	LPL	lipoprotein lipase	0	0	0	0	1	1
78999	LRFN4	Leucine rich repeat and fibronectin type III domain containing 4	1	0	0	0	0	1
26020	LRP10	Low density lipoprotein receptor-related protein 10	1	0	0	0	0	1
55227	LRRC1	leucine rich repeat containing 1	0	0	0	0	1	1
2615	LRRC32	leucine rich repeat containing 32	0	0	1	0	0	1
4054	LTBP3	latent transforming growth factor beta binding protein 3	0	0	0	0	1	1
8425	LTBP4	Latent transforming growth factor beta binding protein 4	1	0	0	0	0	1
51631	LUC7L2	LUC7-like 2 (S. cerevisiae)	0	0	0	0	1	1
4061	LY6E	lymphocyte antigen 6 complex, locus E	0	1	0	0	0	1
1130	LYST	lysosomal trafficking regulator	0	0	0	0	1	1
84445	LZTS2	Leucine zipper, putative tumor suppressor 2	1	0	0	0	0	1
23499	MACF1	microtubule-actin crosslinking factor 1	0	0	0	0	1	1
8567	MADD	MAP-kinase activating death domain	1	0	0	0	0	1
378938	MALAT1	metastasis associated lung adenocarcinoma transcript 1 (non-coding RNA)	0	0	0	1	0	1
23324	MAN2B2	Mannosidase, alpha, class 2B, member 2	1	0	0	0	0	1
54682	MANSC1	MANSC domain containing 1	0	0	0	0	1	1
4131	MAP1B	microtubule-associated protein 1B	0	0	0	0	1	1
4215	MAP3K3	Mitogen-activated protein kinase kinase kinase 3	1	0	0	0	0	1
4134	MAP4	microtubule-associated protein 4	0	0	0	0	1	1
9448	MAP4K4	mitogen-activated protein kinase kinase kinase kinase 4	0	0	0	0	1	1
4135	MAP6	Microtubule-associated protein 6	1	0	0	0	0	1
5595	MAPK3	Mitogen-activated protein kinase 3	1	0	0	0	0	1
65108	MARCKSL1	MARCKS-like 1	0	0	0	0	1	1
4175	MCM6	minichromosome maintenance complex component 6	0	0	0	0	1	1
29969	MDFIC	MyoD family inhibitor domain containing	0	0	0	0	1	1
4199	ME1	malic enzyme 1, NADP(+)-dependent, cytosolic	0	0	0	0	1	1
51102	MECR	mitochondrial trans-2-enoyl-CoA reductase	0	0	0	1	0	1
4208	MEF2C	myocyte enhancer factor 2C	0	0	0	0	1	1
1955	MEGF9	multiple EGF-like-domains 9	0	0	0	0	1	1
8076	MFAP5	Microfibrillar associated protein 5	1	0	0	0	0	1
54842	MFSD6	major facilitator superfamily domain containing 6	0	0	0	0	1	1
257415	MGC40405	hypothetical protein MGC40405	0	0	0	1	0	1
57534	MIB1	KIAA1323 protein ; Mindbomb homolog 1 Drosophila MIB1	0	1	0	0	0	1
9645	MICAL2	microtubule associated monoxygenase, calponin and LIM domain containing 2	0	0	0	0	1	1
4277	MICB	MHC class I polypeptide-related sequence B	0	0	0	0	1	1
50488	MINK1	Misshapen-like kinase 1 (zebrafish)	1	0	0	0	0	1
23609	MKRN2	makorin ring finger protein 2	0	0	0	0	1	1
4292	MLH1	MutL homolog 1, colon cancer, nonpolyposis type 2 (E. coli)	1	0	0	0	0	1
79148	MMP28	matrix metallopeptidase 28	0	0	0	0	1	1
79812	MMRN2	Multimerin 2	1	0	0	0	0	1
84315	MON1A	MON1 homolog A (yeast)	1	0	0	0	0	1
10627	MRLC3	myosin regulatory light chain	0	1	0	0	0	1
63931	MRPS14	mitochondrial ribosomal protein S14	0	0	0	0	1	1
10335	MRVI1	Murine retrovirus integration site 1 homolog	1	0	0	0	0	1
10232	MSLN	mesothelin	0	0	0	0	1	1
253827	MSRB3	Methionine sulfoxide reductase B3	1	0	0	0	0	1
10797	MTHFD2	methylenetetrahydrofolate dehydrogenase (NADP+ dependent) 2, methenyltetrahydrofolate cyclohydrolase	0	0	0	0	1	1
9107	MTMR6	myotubularin related protein 6	0	0	0	0	1	1
9961	MVP	Major vault protein	1	0	0	0	0	1
439921	MXRA7	matrix-remodelling associated 7	0	0	0	0	1	1
4637	MYL6	myosin, light polypeptide 6, alkali, smooth muscle and non-muscle	0	1	0	0	0	1
29116	MYLIP	Myosin regulatory light chain interacting protein	1	0	0	0	0	1
4638	MYLK	Myosin light chain kinase	1	0	0	0	0	1
91807	MYLK3	myosin light chain kinase 3	0	0	0	0	1	1
4430	MYO1B	myosin IB	0	0	0	0	1	1
4641	MYO1C	**Myosin IC Good Match Jul4.08	1	0	0	0	0	1
55930	MYO5C	myosin VC	0	0	0	0	1	1
26509	MYOF	myoferlin	0	0	0	0	1	1
58529	MYOZ1	myozenin 1	0	0	0	0	1	1
51778	MYOZ2	myozenin 2	0	0	0	0	1	1
114803	MYSM1	KIAA1915 protein ; MYSM1	0	1	0	0	0	1
90634	N4BP2L1	NEDD4 binding protein 2-like 1	0	0	0	0	1	1
10004	NAALADL1	N-acetylated alpha-linked acidic dipeptidase-like 1	1	0	0	0	0	1
138151	NACC2	NACC family member 2, BEN and BTB (POZ) domain containing	0	0	0	0	1	1
4674	NAP1L2	nucleosome assembly protein 1-like 2	0	0	0	0	1	1
4675	NAP1L3	nucleosome assembly protein 1-like 3	0	0	0	0	1	1
57106	NAT14	N-acetyltransferase 14	1	0	0	0	0	1
26960	NBEA	neurobeachin	0	0	0	0	1	1
8440	NCK2	NCK adaptor protein 2	0	0	0	0	1	1
4692	NDN	necdin homolog (mouse)	0	0	0	0	1	1
10397	NDRG1	N-myc downstream regulated gene 1	1	0	0	0	0	1
4700	NDUFA6	NADH dehydrogenase (ubiquinone) 1 alpha subcomplex, 6, 14kDa	0	1	0	0	0	1
4712	NDUFB6	NADH dehydrogenase (ubiquinone) 1 beta subcomplex, 6, 17kDa	0	1	0	0	0	1
4779	NFE2L1	Nuclear factor (erythroid-derived 2)-like 1	1	0	0	0	0	1
9603	NFE2L3	nuclear factor (erythroid-derived 2)-like 3	0	0	0	0	1	1
11188	NISCH	nischarin	0	0	0	0	1	1
22861	NLRP1	NLR family, pyrin domain containing 1	0	0	0	0	1	1
4831	NME2	non-metastatic cells 2, protein NM23B expressed in	0	1	0	0	0	1
4832	NME3	Non-metastatic cells 3, protein expressed in	1	0	0	0	0	1
4836	NMT1	N-myristoyltransferase 1	1	0	0	0	0	1
64318	NOC3L	nucleolar complex associated 3 homolog (S. cerevisiae)	0	0	0	1	0	1
388677	NOTCH2NL	Notch homolog 2 (Drosophila) N-terminal like	0	0	0	0	1	1
4856	NOV	nephroblastoma overexpressed gene	0	0	0	0	1	1
4864	NPC1	Niemann-Pick disease, type C1	0	0	0	0	1	1
79716	NPEPL1	Aminopeptidase-like 1	1	0	0	0	0	1
340371	NRBP2	Nuclear receptor binding protein 2	1	0	0	0	0	1
83714	NRIP2	nuclear receptor interacting protein 2	0	0	0	0	1	1
59277	NTN4	Netrin 4	1	0	0	0	0	1
4915	NTRK2	neurotrophic tyrosine kinase, receptor, type 2	0	0	0	0	1	1
4916	NTRK3	neurotrophic tyrosine kinase, receptor, type 3	0	0	0	0	1	1
4926	NUMA1	Nuclear mitotic apparatus protein 1	1	0	0	0	0	1
64359	NXN	nucleoredoxin	0	0	0	0	1	1
4946	OAZ1	ornithine decarboxylase antizyme 1	0	1	0	0	0	1
79991	OBFC1	oligonucleotide/oligosaccharide-binding fold containing 1	0	0	0	0	1	1
23363	OBSL1	obscurin-like 1	0	0	0	0	1	1
11054	OGFR	opioid growth factor receptor	0	1	0	0	0	1
79627	OGFRL1	opioid growth factor receptor-like 1	0	0	0	0	1	1
283298	OLFML1	olfactomedin-like 1	0	0	0	0	1	1
169611	OLFML2A	olfactomedin-like 2A	0	0	0	0	1	1
4978	OPCML	opioid binding protein/cell adhesion molecule-like	0	0	1	0	0	1
23595	ORC3L	Origin recognition complex, subunit 3-like (yeast)	1	0	0	0	0	1
5047	PAEP	progestagen-associated endometrial protein (placental protein 14, pregnancy-a	0	0	0	1	0	1
51247	PAIP2	poly(A) binding protein interacting protein 2	0	0	1	0	0	1
5058	PAK1	P21/Cdc42/Rac1-activated kinase 1 (STE20 homolog, yeast)	1	0	0	0	0	1
5066	PAM	Peptidylglycine alpha-amidating monooxygenase	1	0	0	0	0	1
152559	PAQR3	progestin and adipoQ receptor family member III	0	0	0	0	1	1
164091	PAQR7	Progestin and adipoQ receptor family member VII	1	0	0	0	0	1
84552	PARD6G	Par-6 partitioning defective 6 homolog gamma (C. elegans)	1	0	0	0	0	1
84875	PARP10	Poly (ADP-ribose) polymerase family, member 10	1	0	0	0	0	1
7849	PAX8	Paired box 8	1	0	0	0	0	1
57326	PBXIP1	Pre-B-cell leukemia homeobox interacting protein 1	1	0	0	0	0	1
56106	PCDHGA10	protocadherin gamma subfamily A, 10	0	0	1	0	0	1
5141	PDE4A	phosphodiesterase 4A, cAMP-specific (phosphodiesterase E2 dunce homolog, Drosophila)	0	0	0	0	1	1
5142	PDE4B	phosphodiesterase 4B, cAMP-specific (phosphodiesterase E4 dunce homolog, Drosophila)	0	0	0	0	1	1
9659	PDE4DIP	phosphodiesterase 4D interacting protein	0	0	0	0	1	1
27115	PDE7B	phosphodiesterase 7B	0	1	0	0	0	1
5156	PDGFRA	platelet-derived growth factor receptor, alpha polypeptide	0	1	0	0	0	1
2923	PDIA3	protein disulfide isomerase family A, member 3	0	1	0	0	0	1
10954	PDIA5	protein disulfide isomerase family A, member 5	0	0	0	1	0	1
10130	PDIA6	protein disulfide isomerase family A, member 6	0	1	0	0	0	1
9124	PDLIM1	PDZ and LIM domain 1	0	0	0	0	1	1
9260	PDLIM7	PDZ and LIM domain 7 (enigma)	1	0	0	0	0	1
10158	PDZK1IP1	PDZK1 interacting protein 1	1	0	0	0	0	1
5037	PEBP1	phosphatidylethanolamine binding protein 1	0	1	0	0	0	1
57162	PELI1	pellino homolog 1 (Drosophila)	0	0	0	1	0	1
23481	PES1	pescadillo homolog 1, containing BRCT domain (zebrafish)	0	1	0	0	0	1
5189	PEX1	peroxisomal biogenesis factor 1	0	1	0	0	0	1
5217	PFN2	profilin 2	0	1	0	0	0	1
10404	PGCP	plasma glutamate carboxypeptidase	0	0	1	0	0	1
10424	PGRMC2	Progesterone receptor membrane component 2	1	0	0	0	0	1
9489	PGS1	Phosphatidylglycerophosphate synthase 1	1	0	0	0	0	1
51230	PHF20	PHD finger protein 20	0	0	0	0	1	1
5264	PHYH	Phytanoyl-CoA 2-hydroxylase	1	0	0	0	0	1
9796	PHYHIP	phytanoyl-CoA 2-hydroxylase interacting protein	0	0	0	0	1	1
8554	PIAS1	protein inhibitor of activated STAT, 1	0	0	0	0	1	1
10026	PIGK	Phosphatidylinositol glycan anchor biosynthesis, class K	1	0	0	0	0	1
9091	PIGQ	Phosphatidylinositol glycan anchor biosynthesis, class Q	1	0	0	0	0	1
8502	PKP4	plakophilin 4	0	0	1	0	0	1
8605	PLA2G4C	phospholipase A2, group IVC (cytosolic, calcium-independent)	0	0	0	0	1	1
5332	PLCB4	phospholipase C, beta 4	0	0	0	0	1	1
113026	PLCD3	Phospholipase C, delta 3	1	0	0	0	0	1
5336	PLCG2	Phospholipase C, gamma 2 (phosphatidylinositol-specific)	1	0	0	0	0	1
23646	PLD3	Phospholipase D family, member 3	1	0	0	0	0	1
10769	PLK2	polo-like kinase 2 (Drosophila)	0	0	0	0	1	1
5352	PLOD2	procollagen-lysine, 2-oxoglutarate 5-dioxygenase 2	0	0	0	0	1	1
5356	PLRG1	Pleiotropic regulator 1 (PRL1 homolog, Arabidopsis)	1	0	0	0	0	1
5360	PLTP	phospholipid transfer protein	0	0	0	0	1	1
5361	PLXNA1	plexin A1	0	0	0	0	1	1
23654	PLXNB2	Plexin B2	1	0	0	0	0	1
23129	PLXND1	plexin D1	0	0	0	0	1	1
5372	PMM1	Phosphomannomutase 1	1	0	0	0	0	1
10687	PNMA2	paraneoplastic antigen MA2	0	0	0	0	1	1
55228	PNMAL1	PNMA-like 1	0	0	0	0	1	1
23649	POLA2	polymerase (DNA directed), alpha 2 (70kD subunit)	0	0	0	0	1	1
5441	POLR2L	Polymerase (RNA) II (DNA directed) polypeptide L, 7.6kDa	1	0	0	0	0	1
8497	PPFIA4	protein tyrosine phosphatase, receptor type, f polypeptide (PTPRF), interacting protein (liprin), alpha 4	0	0	0	0	1	1
5478	PPIA	peptidylprolyl isomerase A (cyclophilin A)	0	1	0	0	0	1
9647	PPM1F	protein phosphatase 1F (PP2C domain containing)	0	0	0	0	1	1
5521	PPP2R2B	protein phosphatase 2 (formerly 2A), regulatory subunit B, beta isoform	0	0	0	0	1	1
5527	PPP2R5C	protein phosphatase 2, regulatory subunit B', gamma isoform	0	0	0	0	1	1
9989	PPP4R1	protein phosphatase 4, regulatory subunit 1	0	0	0	0	1	1
80148	PQLC1	PQ loop repeat containing 1	1	0	0	0	0	1
23574	PRG1	p53-responsive gene 1	0	0	1	0	0	1
5583	PRKCH	protein kinase C, eta	0	0	0	0	1	1
5584	PRKCI	protein kinase C, iota	0	0	0	0	1	1
3275	PRMT2	protein arginine methyltransferase 2	0	0	0	0	1	1
58510	PRODH2	Proline dehydrogenase (oxidase) 2	1	0	0	0	0	1
57716	PRX	Periaxin	1	0	0	0	0	1
5660	PSAP	prosaposin	0	1	0	0	0	1
23362	PSD3	pleckstrin and Sec7 domain containing 3	0	0	0	0	1	1
5699	PSMB10	proteasome (prosome, macropain) subunit, beta type, 10	0	0	0	0	1	1
5696	PSMB8	proteasome (prosome, macropain) subunit, beta type, 8 (large multifunctional peptidase 7)	0	0	0	0	1	1
5698	PSMB9	proteasome (prosome, macropain) subunit, beta type, 9 (large multifunctional peptidase 2)	0	0	0	0	1	1
5740	PTGIS	Prostaglandin I2 (prostacyclin) synthase	1	0	0	0	0	1
5757	PTMA	prothymosin, alpha	0	1	0	0	0	1
5783	PTPN13	protein tyrosine phosphatase, non-receptor type 13 (APO-1/CD95 (Fas)-associated phosphatase)	0	0	0	0	1	1
5786	PTPRA	protein tyrosine phosphatase, receptor type, A	0	0	0	0	1	1
5789	PTPRD	protein tyrosine phosphatase, receptor type, D	0	0	0	0	1	1
5799	PTPRN2	protein tyrosine phosphatase, receptor type, N polypeptide 2	0	0	0	0	1	1
284119	PTRF	polymerase I and transcript release factor	0	0	0	0	1	1
5817	PVR	poliovirus receptor	0	0	0	0	1	1
7837	PXDN	peroxidasin homolog (Drosophila)	0	0	0	0	1	1
9444	QKI	quaking homolog, KH domain RNA binding (mouse)	0	0	0	0	1	1
11031	RAB31	RAB31, member RAS oncogene family	0	0	0	0	1	1
11021	RAB35	RAB35, member RAS oncogene family	1	0	0	0	0	1
10567	RABAC1	Rab acceptor 1 (prenylated)	1	0	0	0	0	1
9910	RABGAP1L	RAB GTPase activating protein 1-like	0	0	0	0	1	1
26064	RAI14	retinoic acid induced 14	0	0	0	0	1	1
10267	RAMP1	Receptor (G protein-coupled) activity modifying protein 1	1	0	0	0	0	1
5901	RAN	RAN, member RAS oncogene family	0	1	0	0	0	1
9693	RAPGEF2	Rap guanine nucleotide exchange factor (GEF) 2	1	0	0	0	0	1
9771	RAPGEF5	Rap guanine nucleotide exchange factor (GEF) 5	0	0	0	0	1	1
25780	RASGRP3	RAS guanyl releasing protein 3 (calcium and DAG-regulated)	0	0	0	0	1	1
5925	RB1	retinoblastoma 1	0	0	0	0	1	1
5935	RBM3	RNA binding motif (RNP1, RRM) protein 3	0	1	0	0	0	1
11030	RBPMS	RNA binding protein with multiple splicing	1	0	0	0	0	1
1827	RCAN1	Regulator of calcineurin 1	1	0	0	0	0	1
5955	RCN2	reticulocalbin 2, EF-hand calcium binding domain	0	0	0	0	1	1
8434	RECK	reversion-inducing-cysteine-rich protein with kazal motifs	0	0	0	0	1	1
7905	REEP5	Receptor accessory protein 5	1	0	0	0	0	1
85021	REPS1	RALBP1 associated Eps domain containing 1	1	0	0	0	0	1
85004	RERG	RAS-like, estrogen-regulated, growth inhibitor	0	0	1	0	0	1
5981	RFC1	replication factor C (activator 1) 1, 145kDa	0	0	0	0	1	1
5997	RGS2	regulator of G-protein signaling 2, 24kDa	0	0	0	0	1	1
6009	RHEB	Ras homolog enriched in brain	0	1	0	0	0	1
23433	RHOQ	ras homolog gene family, member Q	0	0	0	0	1	1
60626	RIC8A	Resistance to inhibitors of cholinesterase 8 homolog A (C. elegans)	1	0	0	0	0	1
6035	RNASE1	ribonuclease, RNase A family, 1 (pancreatic)	0	0	0	0	1	1
63891	RNF123	Ring finger protein 123	1	0	0	0	0	1
84282	RNF135	Ring finger protein 135	1	0	0	0	0	1
153830	RNF145	Ring finger protein 145	1	0	0	0	0	1
152006	RNF38	ring finger protein 38	0	0	0	0	1	1
9616	RNF7	ring finger protein 7	0	0	1	0	0	1
6091	ROBO1	roundabout, axon guidance receptor, homolog 1 (Drosophila)	0	0	0	0	1	1
6093	ROCK1	Rho-associated, coiled-coil containing protein kinase 1	0	0	0	0	1	1
9501	RPH3AL	rabphilin 3A-like (without C2 domains)	0	0	0	0	1	1
6134	RPL10	ribosomal protein L10	0	1	0	0	0	1
6135	RPL11	ribosomal protein L11	0	1	0	0	0	1
6137	RPL13	ribosomal protein L13	0	1	0	0	0	1
23521	RPL13A	ribosomal protein L13a	0	1	0	0	0	1
6139	RPL17	ribosomal protein L17	0	1	0	0	0	1
6141	RPL18	ribosomal protein L18	0	1	0	0	0	1
6144	RPL21	ribosomal protein L21	0	1	0	0	0	1
6146	RPL22	ribosomal protein L22	0	1	0	0	0	1
9349	RPL23	ribosomal protein L23	0	1	0	0	0	1
6147	RPL23A	ribosomal protein L23a	0	1	0	0	0	1
6152	RPL24	ribosomal protein L24	0	1	0	0	0	1
6158	RPL28	ribosomal protein L28	0	1	0	0	0	1
6159	RPL29	ribosomal protein L29	0	1	0	0	0	1
6160	RPL31	ribosomal protein L31	0	1	0	0	0	1
6164	RPL34	ribosomal protein L34	0	1	0	0	0	1
11224	RPL35	ribosomal protein L35	0	1	0	0	0	1
6165	RPL35A	ribosomal protein L35a	0	1	0	0	0	1
6167	RPL37	ribosomal protein L37	0	1	0	0	0	1
6168	RPL37A	ribosomal protein L37a	0	1	0	0	0	1
6128	RPL6	ribosomal protein L6	0	1	0	0	0	1
6206	RPS12	ribosomal protein S12	0	1	0	0	0	1
6207	RPS13	ribosomal protein S13	0	1	0	0	0	1
6208	RPS14	ribosomal protein S14	0	0	1	0	0	1
6218	RPS17	ribosomal protein S17	0	1	0	0	0	1
6222	RPS18	ribosomal protein S18	0	1	0	0	0	1
91582	RPS19BP1	Ribosomal protein S19 binding protein 1	1	0	0	0	0	1
6187	RPS2	ribosomal protein S2	0	1	0	0	0	1
6224	RPS20	ribosomal protein S20	0	1	0	0	0	1
6229	RPS24	ribosomal protein S24	0	1	0	0	0	1
6230	RPS25	ribosomal protein S25	0	1	0	0	0	1
6189	RPS3A	ribosomal protein S3A	0	1	0	0	0	1
6191	RPS4X	ribosomal protein S4, X-linked	0	1	0	0	0	1
6194	RPS6	ribosomal protein S6	0	1	0	0	0	1
23076	RRP1B	ribosomal RNA processing 1 homolog B (S. cerevisiae)	0	0	0	0	1	1
6253	RTN2	reticulon 2	0	0	0	0	1	1
6256	RXRA	Retinoid X receptor, alpha	1	0	0	0	0	1
6263	RYR3	ryanodine receptor 3	0	0	0	0	1	1
6275	S100A4	S100 calcium binding protein A4	0	0	0	0	1	1
6277	S100A6	S100 calcium binding protein A6	0	1	0	0	0	1
26278	SACS	spastic ataxia of Charlevoix-Saguenay (sacsin)	0	0	0	0	1	1
10284	SAP18	Sin3A-associated protein, 18kDa	0	0	0	0	1	1
55291	SAPS3	SAPS domain family, member 3	1	0	0	0	0	1
9733	SART3	squamous cell carcinoma antigen recognized by T cells 3	0	0	0	0	1	1
6303	SAT1	spermidine/spermine N1-acetyltransferase 1	0	1	0	0	0	1
79966	SCD5	Stearoyl-CoA desaturase 5	1	0	0	0	0	1
9805	SCRN1	secernin 1	0	0	0	0	1	1
6383	SDC2	syndecan 2	0	0	0	0	1	1
9147	SDCCAG1	serologically defined colon cancer antigen 1	0	0	0	0	1	1
6397	SEC14L1	SEC14-like 1 (S. cerevisiae)	0	0	0	0	1	1
9632	SEC24C	SEC24 related gene family, member C (S. cerevisiae)	0	1	0	0	0	1
9871	SEC24D	SEC24 family, member D (S. cerevisiae)	0	0	0	0	1	1
10512	SEMA3C	sema domain, immunoglobulin domain (Ig), short basic domain, secreted, (semaphorin) 3C	0	0	0	0	1	1
54910	SEMA4C	Sema domain, immunoglobulin domain (Ig), transmembrane domain (TM) and short cytoplasmic domain, (semaphorin) 4C	1	0	0	0	0	1
54437	SEMA5B	semaphorin5B*	0	1	0	0	0	1
6414	SEPP1	selenoprotein P, plasma, 1	0	1	0	0	0	1
989	SEPT7	septin 7	0	0	0	0	1	1
10955	SERINC3	serine incorporator 3	0	0	0	0	1	1
5269	SERPINB6	Serpin peptidase inhibitor, clade B (ovalbumin), member 6	1	0	0	0	0	1
5272	SERPINB9	serpin peptidase inhibitor, clade B (ovalbumin), member 9	0	0	0	0	1	1
710	SERPING1	serpin peptidase inhibitor, clade G (C1 inhibitor), member 1	0	0	0	0	1	1
9792	SERTAD2	SERTA domain containing 2	0	0	0	0	1	1
26470	SEZ6L2	Seizure related 6 homolog (mouse)-like 2	1	0	0	0	0	1
6421	SFPQ	Myoblast cell surface antigen 24.1D5	0	0	0	0	1	1
6434	SFRS10	splicing factor, arginine/serine-rich 10 (transformer 2 homolog, Drosophila)	0	1	0	0	0	1
25957	SFRS18	splicing factor, arginine/serine-rich 18	0	0	0	0	1	1
6430	SFRS5	Splicing factor, arginine/serine-rich 5	1	0	0	0	0	1
6431	SFRS6	splicing factor, arginine/serine-rich 6	0	1	0	0	0	1
8910	SGCE	sarcoglycan, epsilon	0	0	1	0	0	1
6446	SGK1	serum/glucocorticoid regulated kinase 1	0	1	0	0	0	1
6448	SGSH	N-sulfoglucosamine sulfohydrolase	0	0	0	0	1	1
83699	SH3BGRL2	SH3 domain binding glutamic acid-rich protein like 2	1	0	0	0	0	1
51100	SH3GLB1	SH3-domain GRB2-like endophilin B1	0	0	0	0	1	1
85358	SHANK3	SH3 and multiple ankyrin repeat domains 3	0	0	1	0	0	1
81858	SHARPIN	SHANK-associated RH domain interactor	1	0	0	0	0	1
387914	SHISA2	Shisa homolog 2 (Xenopus laevis)	1	0	0	0	0	1
55164	SHQ1	SHQ1 homolog (S. cerevisiae)	0	0	0	0	1	1
357	SHROOM2	shroom family member 2	0	0	0	0	1	1
150094	SIK1	salt-inducible kinase 1	0	0	0	0	1	1
6563	SLC14A1	solute carrier family 14 (urea transporter), member 1 (Kidd blood group)	0	0	0	0	1	1
6575	SLC20A2	Solute carrier family 20 (phosphate transporter), member 2	1	0	0	0	0	1
9187	SLC24A1	solute carrier family 24 (sodium/potassium/calcium exchanger), member 1	0	0	0	0	1	1
57419	SLC24A3	solute carrier family 24 (sodium/potassium/calcium exchanger), member 3	0	0	0	0	1	1
283130	SLC25A45	Solute carrier family 25, member 45	1	0	0	0	0	1
81031	SLC2A10	solute carrier family 2 (facilitated glucose transporter), member 10	0	0	0	0	1	1
6515	SLC2A3	solute carrier family 2 (facilitated glucose transporter), member 3	0	0	0	0	1	1
124565	SLC38A10	Solute carrier family 38, member 10	1	0	0	0	0	1
54407	SLC38A2	solute carrier family 38, member 2	0	1	0	0	0	1
91252	SLC39A13	Solute carrier family 39 (zinc transporter), member 13	1	0	0	0	0	1
25800	SLC39A6	solute carrier family 39 (zinc transporter), member 6	0	0	0	0	1	1
57153	SLC44A2	Solute carrier family 44, member 2	1	0	0	0	0	1
50651	SLC45A1	Solute carrier family 45, member 1	1	0	0	0	0	1
23428	SLC7A8	Solute carrier family 7 (cationic amino acid transporter, y+ system), member 8	1	0	0	0	0	1
9748	SLK	STE20-like kinase (yeast)	0	0	0	0	1	1
79811	SLTM	SAFB-like, transcription modulator	0	0	0	0	1	1
10569	SLU7	SLU7 splicing factor homolog (S. cerevisiae)	1	0	0	0	0	1
6597	SMARCA4	SWI/SNF related, matrix associated, actin dependent regulator of chromatin, subfamily a, member 4	0	0	0	0	1	1
6604	SMARCD3	SWI/SNF related, matrix associated, actin dependent regulator of chromatin, subfamily d, member 3	0	0	0	0	1	1
23347	SMCHD1	structural maintenance of chromosomes flexible hinge domain containing 1	0	0	0	0	1	1
6609	SMPD1	Sphingomyelin phosphodiesterase 1, acid lysosomal	1	0	0	0	0	1
6616	SNAP25	synaptosomal-associated protein, 25kDa	0	0	0	0	1	1
10302	SNAPC5	Small nuclear RNA activating complex, polypeptide 5, 19kDa	1	0	0	0	0	1
6622	SNCA	synuclein, alpha (non A4 component of amyloid precursor)	0	0	0	0	1	1
6635	SNRPE	small nuclear ribonucleoprotein polypeptide E	0	1	0	0	0	1
6642	SNX1	sorting nexin 1	0	0	0	0	1	1
58533	SNX6	sorting nexin 6	0	0	0	0	1	1
9021	SOCS3	suppressor of cytokine signaling 3	0	0	1	0	0	1
6272	SORT1	sortilin 1	0	0	0	0	1	1
54345	SOX18	SRY (sex determining region Y)-box 18	1	0	0	0	0	1
6672	SP100	SP100 nuclear antigen	0	0	0	0	1	1
6709	SPTAN1	spectrin, alpha, non-erythrocytic 1 (alpha-fodrin)	0	0	0	0	1	1
58472	SQRDL	sulfide quinone reductase-like (yeast)	0	0	0	0	1	1
5552	SRGN	serglycin	0	0	0	0	1	1
6726	SRP9	signal recognition particle 9kD	0	1	0	0	0	1
23635	SSBP2	single-stranded DNA binding protein 2	0	0	0	0	1	1
6750	SST	somatostatin	0	0	0	0	1	1
10402	ST3GAL6	ST3 beta-galactoside alpha-2,3-sialyltransferase 6	0	0	0	0	1	1
6480	ST6GAL1	ST6 beta-galactosamide alpha-2,6-sialyltranferase 1	1	0	0	0	0	1
256435	ST6GALNAC3	ST6 (alpha-N-acetyl-neuraminyl-2,3-beta-galactosyl-1,3)-N-acetylgalactosaminide alpha-2,6-sialyltransferase 3	1	0	0	0	0	1
30815	ST6GALNAC6	ST6 (alpha-N-acetyl-neuraminyl-2,3-beta-galactosyl-1,3)-N-acetylgalactosaminide alpha-2,6-sialyltransferase 6	1	0	0	0	0	1
10735	STAG2	stromal antigen 2	0	1	0	0	0	1
83930	STARD3NL	STARD3 N-terminal like	1	0	0	0	0	1
6772	STAT1	signal transducer and activator of transcription 1, 91kDa	0	0	0	0	1	1
6777	STAT5B	signal transducer and activator of transcription 5B	0	0	0	1	0	1
11037	STON1	stonin 1	0	0	0	0	1	1
412	STS	steroid sulfatase (microsomal), isozyme S	0	0	0	0	1	1
10273	STUB1	STIP1 homology and U-box containing protein 1	1	0	0	0	0	1
8676	STX11	syntaxin 11	0	0	1	0	0	1
6812	STXBP1	syntaxin binding protein 1	0	0	0	0	1	1
6814	STXBP3	syntaxin binding protein 3	0	1	0	0	0	1
55959	SULF2	Sulfatase 2	1	0	0	0	0	1
285362	SUMF1	Sulfatase modifying factor 1	1	0	0	0	0	1
23075	SWAP70	SWAP-70 protein	0	0	0	0	1	1
8871	SYNJ2	synaptojanin 2	0	0	0	0	1	1
8148	TAF15	TAF15 RNA polymerase II, TATA box binding protein (TBP)-associated factor, 68kDa	0	0	0	0	1	1
6876	TAGLN	transgelin	0	1	0	0	0	1
8407	TAGLN2	transgelin 2	0	0	0	0	1	1
55617	TASP1	taspase, threonine aspartase, 1	0	0	0	0	1	1
30851	TAX1BP3	Tax1 (human T-cell leukemia virus type I) binding protein 3	1	0	0	0	0	1
23102	TBC1D2B	TBC1 domain family, member 2B	0	0	0	0	1	1
1155	TBCB	tubulin folding cofactor B	0	0	0	0	1	1
9519	TBPL1	TBP-like 1	0	1	0	0	0	1
6926	TBX3	T-box 3	0	0	0	0	1	1
6915	TBXA2R	thromboxane A2 receptor	0	0	0	0	1	1
6919	TCEA2	Transcription elongation factor A (SII), 2	1	0	0	0	0	1
140597	TCEAL2	transcription elongation factor A (SII)-like 2	0	0	0	0	1	1
10915	TCERG1	transcription elongation regulator 1	0	0	0	0	1	1
6925	TCF4	transcription factor 4	0	0	0	0	1	1
83439	TCF7L1	transcription factor 7-like 1 (T-cell specific, HMG-box)	0	0	0	0	1	1
6988	TCTA	T-cell leukemia translocation altered gene	1	0	0	0	0	1
6996	TDG	thymine-DNA glycosylase	0	0	0	0	1	1
7009	TEGT	testis enhanced gene transcript	0	1	0	0	0	1
7041	TGFB1I1	transforming growth factor beta 1 induced transcript 1	0	0	0	0	1	1
7072	TIA1	TIA1 cytotoxic granule-associated RNA binding protein	0	0	0	0	1	1
7074	TIAM1	T-cell lymphoma invasion and metastasis 1	0	0	0	0	1	1
7077	TIMP2	TIMP metallopeptidase inhibitor 2	0	0	1	0	0	1
25976	TIPARP	TCDD-inducible poly(ADP-ribose) polymerase	0	0	0	0	1	1
7088	TLE1	transducin-like enhancer of split 1 (E(sp1) homolog, Drosophila)	0	0	0	0	1	1
7091	TLE4	transducin-like enhancer of split 4 (E(sp1) homolog, Drosophila)	0	0	0	0	1	1
83941	TM2D1	TM2 domain containing 1	0	0	0	0	1	1
116441	TM4SF18	Transmembrane 4 L six family member 18	1	0	0	0	0	1
55002	TMCO3	transmembrane and coiled-coil domains 3	0	0	0	0	1	1
23423	TMED3	transmembrane emp24 protein transport domain containing 3	0	0	0	0	1	1
222068	TMED4	Transmembrane emp24 protein transport domain containing 4	1	0	0	0	0	1
11070	TMEM115	Transmembrane protein 115	1	0	0	0	0	1
92305	TMEM129	Transmembrane protein 129	1	0	0	0	0	1
85014	TMEM141	Transmembrane protein 141	1	0	0	0	0	1
28978	TMEM14A	Transmembrane protein 14A	1	0	0	0	0	1
130733	TMEM178	Transmembrane protein 178	1	0	0	0	0	1
374395	TMEM179B	Transmembrane protein 179B	1	0	0	0	0	1
124446	TMEM219	Hypothetical protein BC017488	1	0	0	0	0	1
93109	TMEM44	Transmembrane protein 44	1	0	0	0	0	1
55076	TMEM45A	transmembrane protein 45A	0	0	0	0	1	1
7111	TMOD1	tropomodulin 1	0	0	0	0	1	1
9168	TMSB10	thymosin, beta 10	0	0	1	0	0	1
9087	TMSB4Y	thymosin, beta 4, Y-linked	0	0	1	0	0	1
3371	TNC	tenascin C (hexabrachion)	0	0	1	0	0	1
7127	TNFAIP2	tumor necrosis factor, alpha-induced protein 2	0	0	1	0	0	1
4982	TNFRSF11B	tumor necrosis factor receptor superfamily, member 11b	0	1	0	0	0	1
8658	TNKS	tankyrase, TRF1-interacting ankyrin-related ADP-ribose polymerase	0	0	0	0	1	1
3842	TNPO1	transportin 1	0	0	0	0	1	1
9804	TOMM20	translocase of outer mitochondrial membrane 20 homolog (yeast)	0	1	0	0	0	1
54543	TOMM7	translocase of outer mitochondrial membrane 7 homolog (yeast)	0	0	1	0	0	1
11073	TOPBP1	topoisomerase (DNA) II binding protein 1	0	0	0	0	1	1
9537	TP53I11	Tumor protein p53 inducible protein 11	1	0	0	0	0	1
7162	TPBG	trophoblast glycoprotein	0	0	0	0	1	1
53373	TPCN1	Two pore segment channel 1	1	0	0	0	0	1
7163	TPD52	tumor protein D52	0	0	0	0	1	1
7178	TPT1	tumor protein, translationally-controlled 1	0	1	0	0	0	1
7187	TRAF3	TNF receptor-associated factor 3	0	0	0	0	1	1
7188	TRAF5	TNF receptor-associated factor 5	0	0	0	0	1	1
9697	TRAM2	translocation associated membrane protein 2	0	0	0	0	1	1
10346	TRIM22	tripartite motif-containing 22	0	0	0	0	1	1
140691	TRIM69	Tripartite motif-containing 69	1	0	0	0	0	1
11078	TRIOBP	TRIO and F-actin binding protein	1	0	0	0	0	1
7205	TRIP6	Thyroid hormone receptor interactor 6	1	0	0	0	0	1
7220	TRPC1	transient receptor potential cation channel, subfamily C, member 1	0	0	0	0	1	1
7249	TSC2	Tuberous sclerosis 2	1	0	0	0	0	1
6302	TSPAN31	Tetraspanin 31	1	0	0	0	0	1
7102	TSPAN7	tetraspanin 7	0	0	0	0	1	1
64061	TSPYL2	TSPY-like 2	0	0	0	0	1	1
23270	TSPYL4	TSPY-like 4	0	0	0	0	1	1
85453	TSPYL5	TSPY-like 5	0	0	0	0	1	1
645369	TTMA	Two transmembrane domain family member A	1	0	0	0	0	1
7846	TUBA1A	tubulin, alpha 1a	0	0	0	0	1	1
27229	TUBGCP4	Tubulin, gamma complex associated protein 4, mRNA (cDNA clone MGC:2720 IMAGE:2821891)	0	0	0	0	1	1
55000	TUG1	taurine upregulated 1 (non-protein coding)	0	0	0	0	1	1
7991	TUSC3	tumor suppressor candidate 3	0	0	0	0	1	1
51061	TXNDC11	Thioredoxin domain containing 11	1	0	0	0	0	1
55075	UACA	Uveal autoantigen with coiled-coil domains and ankyrin repeats	1	0	0	0	0	1
55833	UBAP2	ubiquitin associated protein 2	0	0	0	0	1	1
7316	UBC	ubiquitin C	0	1	0	0	0	1
7323	UBE2D3	ubiquitin-conjugating enzyme E2D 3 (UBC4/5 homolog, yeast)	0	1	0	0	0	1
89910	UBE3B	Ubiquitin protein ligase E3B	1	0	0	0	0	1
91544	UBXD5	UBX domain containing 5	1	0	0	0	0	1
11219	UCHL5IP	UCHL5 interacting protein	1	0	0	0	0	1
7351	UCP2	uncoupling protein 2 (mitochondrial, proton carrier)	0	1	0	0	0	1
55757	UGCGL2	UDP-glucose ceramide glucosyltransferase-like 2	0	0	0	0	1	1
7364	UGT2B7	UDP glucuronosyltransferase 2 family, polypeptide B7	1	0	0	0	0	1
26019	UPF2	UPF2 regulator of nonsense transcripts homolog (yeast)	0	0	0	0	1	1
65109	UPF3B	UPF3 regulator of nonsense transcripts homolog B (yeast)	0	0	0	0	1	1
83878	USHBP1	Usher syndrome 1C binding protein 1	1	0	0	0	0	1
7398	USP1	ubiquitin specific peptidase 1	0	0	0	0	1	1
10600	USP16	ubiquitin specific peptidase 16	0	0	0	0	1	1
64854	USP46	ubiquitin specific peptidase 46	0	0	0	0	1	1
6843	VAMP1	vesicle-associated membrane protein 1 (synaptobrevin 1)	0	0	0	0	1	1
8674	VAMP4	vesicle-associated membrane protein 4	0	0	0	0	1	1
8673	VAMP8	Vesicle-associated membrane protein 5 (myobrevin)	1	0	0	0	0	1
9218	VAPA	VAMP (vesicle-associated membrane protein)-associated protein A, 33kDa	1	0	0	0	0	1
22846	VASH1	vasohibin 1	0	0	0	0	1	1
7410	VAV2	Vav 2 guanine nucleotide exchange factor	1	0	0	0	0	1
7412	VCAM1	vascular cell adhesion molecule 1	0	0	1	0	0	1
7415	VCP	valosin-containing protein	0	0	1	0	0	1
9686	VGLL4	vestigial like 4 (Drosophila)	0	0	0	0	1	1
50853	VILL	villin-like	0	0	0	0	1	1
55187	VPS13D	vacuolar protein sorting 13 homolog D (S. cerevisiae)	0	0	0	0	1	1
64856	VWA1	Von Willebrand factor A domain containing 1	1	0	0	0	0	1
51322	WAC	WW domain containing adaptor with coiled-coil	0	1	0	0	0	1
23063	WAPAL	Wings apart-like homolog (Drosophila)	1	0	0	0	0	1
7453	WARS	tryptophanyl-tRNA synthetase	0	0	0	0	1	1
58189	WFDC1	WAP four-disulfide core domain 1	1	0	0	0	0	1
8838	WISP3	WNT1 inducible signaling pathway protein 3	0	0	0	0	1	1
55841	WWC3	WWC family member 3	0	0	0	0	1	1
11059	WWP1	WW domain containing E3 ubiquitin protein ligase 1	0	0	0	0	1	1
7508	XPC	Xeroderma pigmentosum, complementation group C	1	0	0	0	0	1
64131	XYLT1	xylosyltransferase I	0	0	0	0	1	1
7534	YWHAZ	tyrosine 3-monooxygenase/tryptophan 5-monooxygenase activation protein, zeta polypeptide	0	1	0	0	0	1
51776	ZAK	sterile alpha motif and leucine zipper containing kinase AZK	0	0	0	0	1	1
26137	ZBTB20	zinc finger and BTB domain containing 20	0	0	0	1	0	1
57659	ZBTB4	Zinc finger and BTB domain containing 4	1	0	0	0	0	1
29066	ZC3H7A	zinc finger CCCH-type containing 7A	0	0	0	0	1	1
23318	ZCCHC11	zinc finger, CCHC domain containing 11	0	0	0	0	1	1
9839	ZEB2	zinc finger E-box binding homeobox 2	0	0	0	0	1	1
7771	ZFP112	zinc finger protein 112 homolog (mouse)	0	0	0	0	1	1
23414	ZFPM2	zinc finger protein, multitype 2	0	0	0	0	1	1
84936	ZFYVE19	Zinc finger, FYVE domain containing 19	1	0	0	0	0	1
64145	ZFYVE20	Zinc finger, FYVE domain containing 20	1	0	0	0	0	1
9202	ZMYM4	zinc finger, MYM-type 4	0	0	0	0	1	1
7694	ZNF135	Zinc finger protein 135	1	0	0	0	0	1
7730	ZNF177	zinc finger protein 177	0	0	0	0	1	1
7739	ZNF185	zinc finger protein 185 (LIM domain)	0	0	0	0	1	1
58500	ZNF250	Zinc finger protein 250	1	0	0	0	0	1
23090	ZNF423	zinc finger protein 423	0	0	0	0	1	1
146542	ZNF688	Zinc finger protein 688	1	0	0	0	0	1
91752	ZNF804A	zinc finger protein 804A	0	0	0	0	1	1
7589	ZSCAN21	zinc finger protein 38; KOX 25; Zinc finger and SCAN domain containing 21 ZSCAN21	0	1	0	0	0	1
1. Takemoto M, He L, Norlin J, Patrakka J, Xiao Z, et al. (2006) Large-scale identification of genes implicated in kidney glomerulus development and function. Embo J 25: 1160-1174.
2. Sun Y, He L, Takemoto M, Patrakka J, Pikkarainen T, et al. (2009) Glomerular transcriptome changes associated with lipopolysaccharide-induced proteinuria. Am J Nephrol 29: 558-570.
3. Dijkman HB, Weening JJ, Smeets B, Verrijp KC, van Kuppevelt TH, et al. (2006) Proliferating cells in HIV and pamidronate-associated collapsing focal segmental glomerulosclerosis are parietal epithelial cells. Kidney Int 70: 338-344.
4. Beck S, Beck G, Ostendorf T, Floege J, Lambeau G, et al. (2006) Upregulation of group IB secreted phospholipase A(2) and its M-type receptor in rat ANTI-THY-1 glomerulonephritis. Kidney Int 70: 1251-1260.
5. Chen J, Boyle S, Zhao M, Su W, Takahashi K, et al. (2006) Differential expression of the intermediate filament protein nestin during renal development and its localization in adult podocytes. J Am Soc Nephrol 17: 1283-1291.
6. Hinkes B, Wiggins RC, Gbadegesin R, Vlangos CN, Seelow D, et al. (2006) Positional cloning uncovers mutations in PLCE1 responsible for a nephrotic syndrome variant that may be reversible. Nat Genet 38: 1397-1405.
7. Inoue T, Yaoita E, Kurihara H, Shimizu F, Sakai T, et al. (2001) FAT is a component of glomerular slit diaphragms. Kidney Int 59: 1003-1012.
8. Barisoni L, Kriz W, Mundel P, D'Agati V (1999) The dysregulated podocyte phenotype: a novel concept in the pathogenesis of collapsing idiopathic focal segmental glomerulosclerosis and HIV-associated nephropathy. J Am Soc Nephrol 10: 51-61.
9. Patrakka J, Xiao Z, Nukui M, Takemoto M, He L, et al. (2007) Expression and subcellular distribution of novel glomerulus-associated proteins dendrin, ehd3, sh2d4a, plekhh2, and 2310066E14Rik. J Am Soc Nephrol 18: 689-697.
10. Yamashita M, Horikoshi S, Asanuma K, Takahara H, Shirato I, et al. (2004) Tensin is potentially involved in extracellular matrix production in mesangial cells. Histochem Cell Biol 121: 245-254.
11. Diomedi-Camassei F, Rava L, Lerut E, Callea F, Van Damme B (2005) Protein gene product 9.5 and ubiquitin are expressed in metabolically active epithelial cells of normal and pathologic human kidney. Nephrol Dial Transplant 20: 2714-2719.
12. Matsui K, Breiteneder-Geleff S, Kerjaschki D (1998) Epitope-specific antibodies to the 43-kD glomerular membrane protein podoplanin cause proteinuria and rapid flattening of podocytes. J Am Soc Nephrol 9: 2013-2026.
